# Supplementary material for: Gene expression patterns that predict sensitivity to epidermal growth factor receptor tyrosine kinase inhibitors in lung cancer cell lines and human lung tumors
Source: BMC Genomics. 2006 Nov 10;7:289. doi: 10.1186/1471-2164-7-289 (PMC1660550; doi:10.1186/1471-2164-7-289)
Supplement: Additional File 1 — Inventory of Affymetrix U133A microarray data as available on All training and validation sets are listed. At the MADUK home page, choose Public Login and 'PENNIB' as the experimenter to access all Affymetrix files. [file 1471-2164-7-289-S1.xls]

## Sheet: Sheet1
Slidename	Category	Subcategory	Experiment	Name	Experimenter
62493	A431	Cell-line	Lung Cancer	A431-validation cell line	PENNIB
62477	A549.B	Drug resistance	Lung Cancer	A549.B-training	PENNIB
62481	A549C	Drug resistance	Lung Cancer	A549C-training	PENNIB
62480	A549Mar	Drug resistance	Lung Cancer	A549Mar-training	PENNIB
62482	A549p2	Drug resistance	Lung Cancer	A549p2-training	PENNIB
62483	A549p3	Drug resistance	Lung Cancer	A549p3-training	PENNIB
62484	A549p4	Drug resistance	Lung Cancer	A549p4-training	PENNIB
62485	A549p5	Drug resistance	Lung Cancer	A549p5-training	PENNIB
62486	A549p6	Drug resistance	Lung Cancer	A549p6-training	PENNIB
62489	H1650-8	Drug resistance	Lung Cancer	H1650-8-training	PENNIB
62490	H1650-9	Drug resistance	Lung Cancer	H1650-9-training	PENNIB
62487	H1650B	Drug resistance	Lung Cancer	H1650B-training	PENNIB
62488	H1650C	Drug resistance	Lung Cancer	H1650C-training	PENNIB
62491	H1650H	Drug resistance	Lung Cancer	H1650H-training	PENNIB
62492	H1650p8Mar	Drug resistance	Lung Cancer	H1650p8Mar-training	PENNIB
62494	H1975A	Cell-line	Lung Cancer	H1975A-validation cell line	PENNIB
62495	H1975C	Cell-line	Lung Cancer	H1975C-validation cell line	PENNIB
62496	H3255-1	Cell-line	Lung Cancer	H3255-1-validation cell line	PENNIB
62543	H3255_1	Drug resistance	Lung Cancer	H3255_1	PENNIB
62544	H3255_2	Drug resistance	Lung Cancer	H3255_2	PENNIB
62545	H3255_3	Drug resistance	Lung Cancer	H3255_3	PENNIB
62497	H358-5	Cell-line	Lung Cancer	H358-5-validation cell line	PENNIB
62498	K562-2	Cell-line	Lung Cancer	K562-2-validation cell line	PENNIB
62552	PC-9_10	Drug resistance	Lung Cancer	PC-9_10	PENNIB
62549	PC-9_7	Drug resistance	Lung Cancer	PC-9_7	PENNIB
62550	PC-9_8	Drug resistance	Lung Cancer	PC-9_8	PENNIB
62551	PC-9_9	Drug resistance	Lung Cancer	PC-9_9	PENNIB
62500	PC9	Cell-line	Lung Cancer	PC9-validation cell line	PENNIB
62499	PC9.2-4	Cell-line	Lung Cancer	PC9.2-4-validation cell line	PENNIB
