# Supplementary material for: Gene expression patterns that predict sensitivity to epidermal growth factor receptor tyrosine kinase inhibitors in lung cancer cell lines and human lung tumors
Source: BMC Genomics. 2006 Nov 10;7:289. doi: 10.1186/1471-2164-7-289 (PMC1660550; doi:10.1186/1471-2164-7-289)
Supplement: Additional File 2 — Sheet 1: Probesets excluded from the analysis because they did not align to a single transcript in a BLAST alignment analysis, as determined by Girard et al, manuscript in preparation. Sheet 2: SAM output, with parameters for analysis. These were probesets which were included in the subsequent GO analyses to determine deregulated signal transduction genes. [file 1471-2164-7-289-S2.xls]

## Sheet: EXCLUDED Probesets (BLAST)
Probeset
200067_x_at
200069_at
1053_at
32540_at
38918_at
39313_at
41512_at
41553_at
43511_s_at
44669_at
47069_at
49111_at
51226_at
49679_s_at
60794_f_at
64418_at
64488_at
65472_at
65588_at
71933_at
81737_at
78047_s_at
81811_at
89948_at
91682_at
200597_at
200690_at
200749_at
200855_at
200856_x_at
200908_s_at
200954_at
200962_at
200995_at
201003_x_at
201026_at
201062_at
201067_at
201124_at
201171_at
201197_at
201205_at
201219_at
201249_at
201265_at
201320_at
201330_at
201368_at
201404_x_at
201416_at
201422_at
201442_s_at
201610_at
201733_at
201766_at
201789_at
201974_s_at
202015_x_at
202028_s_at
202048_s_at
202091_at
202103_at
202186_x_at
202231_at
202235_at
202280_at
202321_at
202377_at
202475_at
202482_x_at
202526_at
202597_at
202648_at
202661_at
202694_at
202881_x_at
202938_x_at
202940_at
202959_at
203070_at
203078_at
203164_at
203191_at
203255_at
203299_s_at
203326_x_at
203393_at
203432_at
203443_at
203483_at
203604_at
203627_at
203628_at
203636_at
203681_at
203704_s_at
203708_at
203742_s_at
203772_at
203801_at
203808_at
203812_at
203844_at
203850_s_at
203863_at
203873_at
203877_at
203959_s_at
203961_at
203993_x_at
204004_at
204010_s_at
204013_s_at
204110_at
204138_s_at
204182_s_at
204270_at
204289_at
204296_at
204347_at
204356_at
204390_at
204397_at
204406_at
204435_at
204486_at
204499_at
204536_s_at
204619_s_at
204651_at
204653_at
204656_at
204665_at
204668_at
204704_s_at
204726_at
204758_s_at
204782_at
204816_s_at
204886_at
204898_at
205028_at
205065_at
205096_at
205117_at
205118_at
205144_at
205183_at
205186_at
205274_at
205296_at
205314_x_at
205319_at
205332_at
205360_at
205365_at
205385_at
205430_at
205435_s_at
205491_s_at
205501_at
205522_at
205556_at
205586_x_at
205587_at
205605_at
205636_at
205669_at
205675_at
205703_at
205728_at
205764_at
205772_s_at
205785_at
205800_at
205900_at
205955_at
205962_at
205967_at
205970_at
205974_at
205976_at
206035_at
206110_at
206168_at
206169_x_at
206192_at
206225_at
206266_at
206415_at
206428_s_at
206466_at
206482_at
206507_at
206532_at
206537_at
206538_at
206543_at
206551_x_at
206585_at
206727_at
206747_at
206783_at
206820_at
206848_at
206863_x_at
206874_s_at
206876_at
206903_at
206909_at
206936_x_at
206951_at
206957_at
206962_x_at
206986_at
207046_at
207130_at
207137_at
207138_at
207207_at
207211_at
207273_at
207280_at
207346_at
207365_x_at
207369_at
207371_at
207422_at
207448_at
207461_at
207464_at
207465_at
207471_at
207472_at
207477_at
207478_at
207479_at
207481_at
207488_at
207492_at
207552_at
207572_at
207575_at
207596_at
207611_at
207637_at
207656_s_at
207663_x_at
207665_at
207672_at
207688_s_at
207711_at
207726_at
207728_at
207731_at
207737_at
207744_at
207746_at
207748_at
207750_at
207751_at
207755_at
207756_at
207774_at
207779_at
207783_x_at
207785_s_at
207799_x_at
207841_at
207875_at
207879_at
207881_at
207888_at
207915_at
207916_at
207917_at
207946_at
207953_at
207960_at
207967_at
207982_at
207985_at
207986_x_at
208007_at
208014_x_at
208023_at
208026_at
208039_at
208043_at
208045_at
208046_at
208061_at
208076_at
208080_at
208082_x_at
208098_at
208120_x_at
208133_at
208139_s_at
208144_s_at
208145_at
208160_at
208180_s_at
208181_at
208185_x_at
208187_s_at
208192_at
208200_at
208201_at
208207_at
208229_at
208232_x_at
208233_at
208238_x_at
208239_at
208254_at
208256_at
208263_at
208273_at
208276_at
208278_s_at
208298_at
208301_at
208317_at
208324_at
208340_at
208347_at
208360_s_at
208379_x_at
208404_x_at
208408_at
208421_at
208439_s_at
208452_x_at
208529_at
208531_at
208539_x_at
208540_x_at
208559_at
208566_at
208571_at
208584_at
208599_at
208646_at
208648_at
208701_at
208733_at
208776_at
208844_at
208849_at
208933_s_at
209167_at
209206_at
209223_at
209227_at
209245_s_at
209327_s_at
209353_s_at
209400_at
209446_s_at
209473_at
209483_s_at
209519_at
209521_s_at
209535_s_at
209631_s_at
209638_x_at
209697_at
209701_at
209705_at
209716_at
209766_at
209802_at
209816_at
209887_at
209910_at
209918_at
209959_at
209960_at
209972_s_at
209986_at
210000_s_at
210019_at
210030_at
210034_s_at
210035_s_at
210045_at
210050_at
210098_s_at
210099_at
210108_at
210157_at
210161_at
210183_x_at
210228_at
210230_at
210245_at
210265_x_at
210271_at
210332_at
210391_at
210435_at
210491_at
210498_at
210500_at
210520_at
210524_x_at
210583_at
210584_s_at
210596_at
210598_at
210618_at
210679_x_at
210686_x_at
210694_s_at
210699_at
210703_at
210704_at
210707_x_at
210709_at
210717_at
210726_at
210731_s_at
210733_at
210741_at
210748_at
210795_s_at
210800_at
210824_at
210833_at
210848_at
210893_at
210914_at
210917_at
210918_at
210919_at
210921_at
210926_at
210969_at
210972_x_at
211008_s_at
211057_at
211074_at
211082_x_at
211086_x_at
211096_at
211132_at
211157_at
211173_at
211179_at
211181_x_at
211182_x_at
211187_at
211218_at
211256_x_at
211313_s_at
211319_at
211326_x_at
211328_x_at
211331_x_at
211371_at
211374_x_at
211386_at
211388_s_at
211393_at
211406_at
211407_at
211439_at
211444_at
211452_x_at
211454_x_at
211456_x_at
211457_at
211463_at
211500_at
211533_at
211565_at
211568_at
211598_x_at
211600_at
211601_at
211606_at
211608_at
211614_at
211620_x_at
211632_at
211636_at
211637_x_at
211638_at
211641_x_at
211642_at
211643_x_at
211644_x_at
211645_x_at
211646_at
211658_at
211663_x_at
211667_x_at
211680_at
211690_at
211691_x_at
211751_at
211768_at
211781_x_at
211798_x_at
211835_at
211868_x_at
211869_at
211878_at
211881_x_at
211902_x_at
211908_x_at
211910_at
211912_at
211973_at
211976_at
212029_s_at
212044_s_at
212113_at
212114_at
212122_at
212172_at
212173_at
212174_at
212258_s_at
212303_x_at
212384_at
212444_at
212477_at
212486_s_at
212524_x_at
212562_s_at
212622_at
212623_at
212649_at
212732_at
212735_at
212755_at
212761_at
212780_at
212812_at
212829_at
212874_at
212883_at
212889_x_at
212918_at
212920_at
212924_s_at
212939_at
212952_at
212963_at
212976_at
212978_at
212993_at
213002_at
213003_s_at
213006_at
213044_at
213048_s_at
213069_at
213087_s_at
213091_at
213092_x_at
213098_at
213107_at
213114_at
213120_at
213156_at
213158_at
213162_at
213167_s_at
213169_at
213173_at
213179_at
213183_s_at
213212_x_at
213215_at
213232_at
213235_at
213237_at
213250_at
213251_at
213281_at
213282_at
213284_at
213289_at
213296_at
213297_at
213319_s_at
213337_s_at
213344_s_at
213350_at
213354_s_at
213382_at
213388_at
213396_s_at
213401_s_at
213406_at
213426_s_at
213429_at
213442_x_at
213443_at
213473_at
213474_at
213478_at
213481_at
213484_at
213487_at
213494_s_at
213495_s_at
213516_at
213522_s_at
213532_at
213536_s_at
213537_at
213544_at
213545_x_at
213549_at
213550_s_at
213553_x_at
213556_at
213557_at
213559_s_at
213560_at
213561_at
213563_s_at
213565_s_at
213567_at
213569_at
213570_at
213572_s_at
213574_s_at
213580_at
213582_at
213586_at
213590_at
213597_s_at
213598_at
213602_s_at
213604_at
213608_s_at
213613_s_at
213619_at
213621_s_at
213631_x_at
213635_s_at
213637_at
213642_at
213655_at
213662_at
213663_s_at
213665_at
213673_x_at
213675_at
213676_at
213678_at
213686_at
213690_s_at
213691_at
213692_s_at
213697_at
213700_s_at
213710_s_at
213719_s_at
213723_s_at
213728_at
213731_s_at
213732_at
213734_at
213736_at
213737_x_at
213739_at
213742_at
213743_at
213747_at
213749_at
213750_at
213755_s_at
213757_at
213759_at
213770_at
213774_s_at
213777_s_at
213780_at
213781_at
213783_at
213786_at
213788_s_at
213789_at
213803_at
213805_at
213806_at
213809_x_at
213810_s_at
213813_x_at
213814_s_at
213817_at
213818_x_at
213819_s_at
213821_s_at
213826_s_at
213832_at
213833_x_at
213838_at
213840_s_at
213841_at
213845_at
213852_at
213856_at
213862_at
213863_s_at
213868_s_at
213871_s_at
213872_at
213873_at
213879_at
213882_at
213889_at
213895_at
213898_at
213902_at
213903_s_at
213904_at
213907_at
213910_at
213912_at
213914_s_at
213917_at
213919_at
213928_s_at
213929_at
213930_at
213931_at
213945_s_at
213949_s_at
213950_s_at
213952_s_at
213960_at
213961_s_at
213962_s_at
213963_s_at
213964_x_at
213968_at
213970_at
213972_at
213979_s_at
213985_s_at
213987_s_at
213991_s_at
213993_at
213999_at
214000_s_at
214001_x_at
214005_at
214008_at
214013_s_at
214019_at
214021_x_at
214024_s_at
214025_at
214026_s_at
214029_at
214031_s_at
214036_at
214041_x_at
214044_at
214046_at
214048_at
214050_at
214052_x_at
214056_at
214057_at
214060_at
214064_at
214067_at
214071_at
214072_x_at
214073_at
214082_at
214085_x_at
214089_at
214090_at
214101_s_at
214102_at
214103_s_at
214105_at
214107_x_at
214110_s_at
214115_at
214116_at
214122_at
214124_x_at
214125_s_at
214127_s_at
214132_at
214134_at
214137_at
214139_at
214148_at
214149_s_at
214160_at
214161_at
214163_at
214165_s_at
214166_at
214169_at
214171_s_at
214174_s_at
214176_s_at
214178_s_at
214182_at
214187_x_at
214188_at
214189_s_at
214191_at
214195_at
214200_s_at
214202_at
214206_at
214207_s_at
214208_at
214215_s_at
214218_s_at
214223_at
214225_at
214227_at
214232_at
214233_at
214236_at
214238_at
214241_at
214242_at
214244_s_at
214245_at
214257_s_at
214262_at
214267_s_at
214272_at
214275_at
214277_at
214278_s_at
214283_at
214284_s_at
214287_s_at
214291_at
214293_at
214301_s_at
214302_x_at
214304_x_at
214306_at
214307_at
214309_s_at
214311_at
214312_at
214313_s_at
214316_x_at
214322_at
214325_at
214329_x_at
214337_at
214341_at
214345_at
214346_at
214349_at
214350_at
214351_x_at
214353_at
214358_at
214360_at
214362_at
214367_at
214370_at
214373_at
214376_at
214379_at
214380_at
214381_at
214384_s_at
214386_at
214387_x_at
214388_at
214399_s_at
214401_at
214403_x_at
214410_at
214413_at
214415_at
214416_at
214417_s_at
214419_s_at
214420_s_at
214422_at
214423_x_at
214424_s_at
214425_at
214445_at
214455_at
214502_at
214506_at
214514_at
214515_at
214547_at
214554_at
214559_at
214570_x_at
214578_s_at
214582_at
214583_at
214586_at
214587_at
214593_at
214594_x_at
214596_at
214601_at
214611_at
214616_at
214618_at
214640_at
214645_at
214657_s_at
214664_at
214689_at
214694_at
214712_at
214722_at
214725_at
214727_at
214739_at
214740_at
214743_at
214744_s_at
214747_at
214757_at
214759_at
214777_at
214781_at
214782_at
214798_at
214803_at
214804_at
214806_at
214807_at
214808_at
214809_at
214821_at
214824_at
214825_at
214834_at
214837_at
214842_s_at
214851_at
214854_at
214856_at
214858_at
214860_at
214862_x_at
214863_at
214884_at
214887_at
214896_at
214903_at
214912_at
214916_x_at
214917_at
214918_at
214926_at
214927_at
214935_at
214945_at
214947_at
214949_at
214950_at
214956_at
214967_at
214970_s_at
214973_x_at
214976_at
214979_at
214982_at
214985_at
214990_at
214996_at
214998_at
214999_s_at
215002_at
215014_at
215018_at
215026_x_at
215032_at
215035_at
215036_at
215042_at
215052_at
215053_at
215056_at
215057_at
215059_at
215060_at
215061_at
215066_at
215067_x_at
215074_at
215077_at
215079_at
215086_at
215087_at
215100_at
215110_at
215121_x_at
215123_at
215126_at
215128_at
215132_at
215144_at
215147_at
215149_at
215152_at
215163_at
215166_at
215168_at
215174_at
215182_x_at
215185_at
215186_at
215188_at
215192_at
215194_at
215199_at
215202_at
215203_at
215211_at
215212_at
215213_at
215216_at
215217_at
215221_at
215226_at
215229_at
215234_at
215248_at
215249_at
215251_at
215252_at
215257_at
215262_at
215265_at
215272_at
215276_at
215281_x_at
215282_at
215283_at
215284_at
215287_at
215289_at
215290_at
215297_at
215298_at
215301_at
215303_at
215304_at
215307_at
215309_at
215311_at
215312_at
215317_at
215320_at
215322_at
215325_x_at
215327_at
215328_at
215335_at
215337_at
215340_at
215344_at
215345_x_at
215347_at
215349_at
215351_at
215352_at
215353_at
215360_at
215361_at
215365_at
215366_at
215369_at
215370_at
215371_at
215376_at
215391_at
215395_x_at
215396_at
215397_x_at
215402_at
215403_at
215404_x_at
215405_at
215413_at
215421_at
215422_at
215423_at
215425_at
215426_at
215435_at
215436_at
215441_at
215445_x_at
215446_s_at
215450_at
215454_x_at
215456_at
215459_at
215463_at
215468_at
215469_at
215473_at
215475_at
215476_at
215487_x_at
215490_at
215494_at
215502_at
215503_at
215507_x_at
215508_at
215511_at
215514_at
215520_at
215523_at
215524_x_at
215528_at
215529_x_at
215534_at
215538_at
215539_at
215540_at
215546_at
215547_at
215551_at
215555_at
215556_at
215564_at
215565_at
215567_at
215572_at
215574_at
215575_at
215579_at
215580_at
215582_x_at
215588_x_at
215590_x_at
215591_at
215592_at
215593_at
215594_at
215604_x_at
215608_at
215609_at
215610_at
215611_at
215614_at
215617_at
215618_at
215619_at
215620_at
215625_at
215627_at
215640_at
215641_at
215644_at
215647_at
215650_at
215651_at
215652_at
215653_at
215658_at
215661_at
215669_at
215674_at
215675_at
215678_at
215679_at
215681_at
215682_at
215683_at
215688_at
215693_x_at
215703_at
215709_at
215721_at
215727_x_at
215730_at
215736_at
215738_at
215745_at
215752_at
215753_at
215754_at
215755_at
215756_at
215759_at
215762_at
215763_at
215769_at
215770_at
215774_s_at
215775_at
215777_at
215778_x_at
215782_at
215787_at
215799_at
215801_at
215804_at
215805_at
215811_at
215814_at
215815_at
215816_at
215817_at
215818_at
215823_x_at
215825_at
215830_at
215832_x_at
215835_at
215837_x_at
215839_at
215840_at
215844_at
215845_x_at
215849_x_at
215850_s_at
215853_at
215857_at
215858_at
215859_at
215862_at
215864_at
215865_at
215872_at
215875_at
215876_at
215879_at
215880_at
215883_at
215885_at
215892_at
215893_x_at
215895_x_at
215896_at
215898_at
215899_at
215902_at
215904_at
215906_at
215908_at
215914_at
215915_at
215916_at
215917_at
215921_at
215924_at
215927_at
215932_at
215934_at
215937_at
215939_at
215940_at
215941_at
215944_at
215946_x_at
215949_x_at
215951_at
215957_at
215958_at
215959_at
215961_at
215963_x_at
215964_at
215965_at
215970_at
215971_at
215972_at
215974_at
215975_x_at
215978_x_at
215979_s_at
215981_at
215986_at
215987_at
215988_s_at
215995_x_at
215996_at
216000_at
216001_at
216003_at
216006_at
216011_at
216012_at
216024_at
216027_at
216029_at
216043_x_at
216050_at
216051_x_at
216055_at
216062_at
216063_at
216065_at
216067_at
216072_at
216073_at
216075_at
216076_at
216078_at
216079_at
216082_at
216085_at
216087_at
216089_at
216090_x_at
216097_at
216102_at
216107_at
216108_at
216110_x_at
216116_at
216117_at
216118_at
216121_at
216122_at
216124_at
216126_at
216127_at
216132_at
216133_at
216134_at
216136_at
216137_s_at
216138_at
216140_at
216141_at
216143_at
216144_at
216146_at
216148_at
216150_at
216151_at
216152_at
216156_at
216157_at
216158_at
216159_s_at
216160_at
216162_at
216164_at
216165_at
216167_at
216168_at
216169_at
216171_at
216173_at
216176_at
216177_at
216182_at
216183_at
216187_x_at
216189_at
216190_x_at
216193_at
216196_at
216197_at
216198_at
216201_at
216206_x_at
216209_at
216213_at
216214_at
216225_at
216227_at
216245_at
216249_at
216254_at
216256_at
216265_x_at
216270_at
216271_x_at
216273_at
216275_at
216280_s_at
216281_at
216285_at
216287_at
216288_at
216290_x_at
216291_at
216292_at
216293_at
216296_at
216298_at
216301_at
216302_at
216310_at
216311_at
216312_at
216315_x_at
216316_x_at
216318_at
216319_at
216322_at
216323_x_at
216324_at
216329_at
216332_at
216336_x_at
216337_at
216340_s_at
216342_x_at
216343_at
216348_at
216349_at
216353_s_at
216354_at
216355_at
216357_at
216358_at
216359_at
216362_at
216363_at
216365_x_at
216366_x_at
216367_at
216368_s_at
216369_at
216371_at
216372_at
216374_at
216376_x_at
216378_at
216380_x_at
216382_s_at
216383_at
216384_x_at
216385_at
216386_at
216387_x_at
216390_at
216393_at
216394_x_at
216395_at
216398_at
216400_at
216401_x_at
216403_at
216406_at
216409_at
216410_at
216412_x_at
216413_at
216414_at
216416_at
216418_at
216420_at
216421_at
216422_at
216425_at
216426_at
216427_at
216428_x_at
216429_at
216431_at
216432_at
216434_at
216435_at
216436_at
216437_at
216440_at
216441_at
216443_at
216444_at
216445_at
216446_at
216447_at
216448_at
216450_x_at
216451_at
216453_at
216454_at
216455_at
216458_at
216459_x_at
216460_at
216461_at
216462_at
216463_at
216467_s_at
216469_at
216470_x_at
216475_at
216476_at
216477_at
216478_at
216479_at
216480_x_at
216482_x_at
216485_s_at
216487_at
216489_at
216490_x_at
216492_at
216494_at
216495_x_at
216496_s_at
216497_at
216498_at
216499_at
216500_at
216501_at
216504_s_at
216505_x_at
216507_at
216508_x_at
216509_x_at
216510_x_at
216514_at
216515_x_at
216516_at
216517_at
216518_at
216519_s_at
216524_x_at
216527_at
216528_at
216529_at
216530_at
216532_x_at
216535_at
216536_at
216540_at
216541_x_at
216542_x_at
216543_at
216544_at
216545_at
216546_s_at
216547_at
216548_x_at
216553_x_at
216554_s_at
216555_at
216556_x_at
216557_x_at
216558_x_at
216559_x_at
216561_x_at
216562_at
216563_at
216564_at
216565_x_at
216566_at
216567_at
216568_x_at
216569_at
216570_x_at
216571_at
216573_at
216575_at
216576_x_at
216577_at
216578_at
216580_at
216581_at
216582_at
216583_x_at
216584_at
216585_at
216586_at
216588_at
216589_at
216595_at
216597_at
216600_x_at
216603_at
216604_s_at
216606_x_at
216608_at
216609_at
216612_x_at
216613_at
216616_at
216618_at
216619_at
216621_at
216622_at
216625_at
216626_at
216630_at
216631_s_at
216632_at
216635_at
216636_at
216637_at
216639_at
216642_at
216643_at
216644_at
216646_at
216647_at
216648_s_at
216649_at
216650_at
216654_at
216655_s_at
216656_at
216657_at
216658_at
216660_at
216662_at
216664_at
216667_at
216668_at
216669_at
216670_at
216671_x_at
216675_at
216677_at
216678_at
216679_at
216681_at
216686_at
216688_at
216694_at
216698_x_at
216700_at
216701_at
216702_x_at
216703_at
216704_at
216706_x_at
216707_at
216708_x_at
216709_at
216714_at
216715_at
216716_at
216717_at
216718_at
216720_at
216723_at
216725_at
216726_at
216728_at
216729_at
216730_at
216731_s_at
216732_at
216736_at
216737_at
216738_at
216739_at
216740_at
216742_at
216743_at
216746_at
216747_at
216751_at
216753_at
216754_at
216755_at
216757_at
216758_at
216760_at
216762_at
216763_at
216764_at
216770_at
216771_at
216772_at
216774_at
216777_at
216780_at
216781_at
216782_at
216784_at
216787_at
216788_at
216789_at
216790_at
216792_at
216793_x_at
216794_at
216795_at
216797_at
216798_at
216800_at
216801_at
216802_at
216805_at
216806_at
216808_at
216809_at
216811_at
216812_at
216813_at
216814_at
216815_at
216816_at
216819_at
216820_at
216821_at
216822_x_at
216823_at
216824_at
216826_at
216827_at
216828_at
216829_at
216830_at
216834_at
216837_at
216838_at
216842_x_at
216843_x_at
216844_at
216845_x_at
216848_at
216851_at
216852_x_at
216854_at
216856_s_at
216857_at
216858_x_at
216859_x_at
216861_at
216864_at
216868_s_at
216871_at
216872_at
216874_at
216875_x_at
216877_at
216878_x_at
216879_at
216884_at
216886_at
216888_at
216890_at
216891_at
216896_at
216904_at
216906_at
216909_at
216912_at
216914_at
216919_at
216923_at
216927_at
216928_at
216931_at
216932_at
216934_at
216936_at
216940_x_at
216943_at
216946_at
216947_at
216948_at
216959_x_at
216961_s_at
216962_at
216964_at
216966_at
216967_at
216970_at
216972_at
216978_x_at
216980_s_at
216982_x_at
216989_at
216990_at
216991_at
216995_x_at
216999_at
217000_at
217003_s_at
217005_at
217006_x_at
217011_at
217012_at
217013_at
217015_at
217016_x_at
217017_at
217018_at
217019_at
217020_at
217021_at
217024_x_at
217026_at
217030_at
217034_at
217035_at
217036_at
217037_at
217038_at
217039_x_at
217041_at
217044_s_at
217048_at
217051_s_at
217052_x_at
217054_at
217055_x_at
217056_at
217058_at
217060_at
217062_at
217063_x_at
217065_at
217069_at
217072_at
217076_s_at
217079_at
217081_at
217082_at
217083_at
217084_at
217086_at
217087_at
217090_at
217091_at
217092_x_at
217093_at
217096_at
217104_at
217105_at
217107_at
217108_at
217113_at
217114_at
217115_at
217120_s_at
217121_at
217125_at
217126_at
217129_at
217131_at
217132_at
217134_at
217135_x_at
217137_x_at
217138_x_at
217139_at
217142_at
217144_at
217145_at
217146_at
217151_at
217152_at
217153_at
217155_at
217156_at
217157_x_at
217158_at
217162_at
217163_at
217164_at
217166_at
217169_at
217170_at
217171_at
217172_at
217175_at
217178_at
217179_x_at
217180_at
217181_at
217182_at
217183_at
217186_at
217190_x_at
217191_x_at
217193_x_at
217194_at
217195_at
217198_x_at
217200_x_at
217201_at
217203_at
217205_at
217206_at
217209_at
217210_at
217211_at
217213_at
217214_s_at
217215_s_at
217217_at
217218_at
217222_at
217224_at
217227_x_at
217229_at
217230_at
217233_at
217237_at
217239_x_at
217240_at
217244_at
217245_at
217247_at
217249_x_at
217251_x_at
217252_at
217253_at
217255_at
217256_x_at
217257_at
217258_x_at
217260_x_at
217265_at
217266_at
217267_s_at
217268_at
217271_at
217273_at
217274_x_at
217275_at
217277_at
217281_x_at
217283_at
217290_at
217291_at
217292_at
217293_at
217296_at
217298_at
217300_at
217306_at
217307_at
217311_at
217313_at
217314_at
217318_x_at
217319_x_at
217320_at
217323_at
217326_x_at
217327_at
217328_at
217329_x_at
217330_at
217332_at
217333_at
217335_at
217336_at
217337_at
217338_at
217340_at
217341_at
217343_at
217344_at
217345_at
217346_at
217347_at
217348_x_at
217351_at
217352_at
217355_at
217357_at
217360_x_at
217361_at
217363_x_at
217366_at
217368_at
217369_at
217372_at
217374_x_at
217375_at
217376_at
217378_x_at
217379_at
217380_s_at
217381_s_at
217382_at
217383_at
217384_x_at
217385_at
217386_at
217389_s_at
217390_x_at
217391_x_at
217392_at
217395_at
217397_at
217400_at
217401_at
217402_at
[truncated: 624 more rows]

## Sheet: SAM OUTPUT
Significant Genes List
Input Parameters
	Imputation Engine			10-Nearest Neighbor Imputer
	Data Type			Two Class, unpaired data
	Data in log scale?			FALSE
	Number of Permutations			500
	Blocked Permutation?			FALSE
	RNG Seed			1234567
	(Delta, Fold Change)			(2.84576, )
	(Upper Cutoff, Lower Cutoff)			(4.34492, -4.24143)
Computed Quantities
	Computed Exchangeability Factor S0			3.82951
	S0 percentile			0
	False Significant Number (Median, 90 percentile)			(0.38043, 0.38043)
	False Discovery Rate (Median, 90 percentile)			(0.02545, 0.02545)
	Pi0Hat			0.38043
641 Positive Significant Genes										854 Negative Significant Genes
	Row	Gene Name	Gene ID	Score(d)	Numerator(r)	Denominator(s+s0)	Fold Change	q-value (%)			Row	Gene Name	Gene ID	Score(d)	Numerator(r)	Denominator(s+s0)	Fold Change	q-value (%)
	1856	TJP2	202085_at	17.4529	1189.92	68.1791	6.98825	0.0147969			10909	FLJ10847	219525_at	-20.3312	-575.284	28.2955	0.07880	0.0147969
	10624	FLJ20171	219121_s_at	15.5954	1455.91	93.3553	159.40752	0.0147969			2021	G6PD	202275_at	-19.9376	-6946.24	348.4	0.21619	0.0147969
	1208	TPD52L2	201379_s_at	14.4787	1427.53	98.595	2.18763	0.0147969			7982	TCF8	212764_at	-19.4191	-435.87	22.4454	0.07405	0.0147969
	9218	DAAM1	216060_s_at	13.712	400.226	29.188	5.71712	0.0147969			8329	SACS	213262_at	-18.8181	-467.426	24.8392	0.15878	0.0147969
	220	SLCO5A1	37117_at	13.3295	1076.7	80.776	11.57380	0.0147969			9353	KYNU	217388_s_at	-16.9954	-8620.94	507.252	0.01185	0.0147969
	4573	ADORA2B	205891_at	12.9593	998.447	77.0446	3.75172	0.0147969			5485	TKT	208699_x_at	-14.2248	-7523.71	528.914	0.39891	0.0147969
	8511	CENTD1	213618_at	12.669	193.189	15.249	5.58683	0.0147969			3700	KYNU	204385_at	-14.0994	-4328.53	307.001	0.02735	0.0147969
	3543	KNTC2	204162_at	12.6053	614.338	48.7365	3.84344	0.0147969			627	PTP4A1	200732_s_at	-13.5494	-2940.05	216.988	0.22448	0.0147969
	1458	KRT19	201650_at	12.5279	12585.8	1004.62	8.45296	0.0147969			1248	VIM	201426_s_at	-13.3266	-12545.2	941.37	0.06934	0.0147969
	2188	POLS	202466_at	11.7317	1207.21	102.902	2.08647	0.0147969			10692	NT5C	219214_s_at	-12.462	-376.627	30.2219	0.31322	0.0147969
	10825	FLJ21918	219395_at	11.4956	809.711	70.4363	17.77052	0.0147969			3181	COX5A	203663_s_at	-12.4505	-2858.54	229.593	0.61649	0.0147969
	10821	TFCP2L3	219388_at	11.1985	917.354	81.9177	21.85757	0.0147969			3169	PROCR	203650_at	-12.1566	-999.066	82.183	0.11168	0.0147969
	11132	GPR87	219936_s_at	11.1949	771.181	68.8871	50.46347	0.0147969			9971	FLJ20859	218366_x_at	-12.1211	-1071.6	88.4083	0.46714	0.0147969
	3922	KRT15	204734_at	11.1725	426.313	38.1574	21.23056	0.0147969			4533	NOVA1	205794_s_at	-12.0086	-279.127	23.244	0.20813	0.0147969
	6537	SH3GLB1	210101_x_at	11.0685	1084.94	98.0202	1.87761	0.0147969			10499	CUTC	218970_s_at	-11.9545	-628.255	52.5539	0.29543	0.0147969
	10045	C20orf11	218448_at	10.9864	580.516	52.8393	1.96219	0.0147969			7075	BAG1	211475_s_at	-11.8103	-1004.85	85.083	0.31690	0.0147969
	2428	PIK3R3	202743_at	10.9794	815.843	74.3069	6.07681	0.0147969			625	PTP4A1	200730_s_at	-11.8053	-3126.39	264.829	0.21334	0.0147969
	2028	TACSTD2	202286_s_at	10.5164	12337.2	1173.14	1,021.37363	0.0147969			8434	EPIM	213434_at	-11.7964	-357.981	30.3466	0.28377	0.0147969
	2688	BCAS2	203053_at	10.2963	1078.32	104.729	2.11732	0.0147969			4812	AKR1B10	206561_s_at	-11.7265	-22714.9	1937.05	0.08421	0.0147969
	3268	EVA1	203780_at	9.85312	523.925	53.1735	27.22010	0.0147969			10535	FLJ21820	219008_at	-11.7226	-240.944	20.5538	0.42873	0.0147969
	1584	FBLN1	201787_at	9.77104	669.676	68.5368	4.73192	0.0147969			2930	UGDH	203343_at	-11.6734	-3826.44	327.792	0.19347	0.0147969
	4390	ZNF415	205514_at	9.6821	113.62	11.7351	8.63950	0.0147969			10782	FLJ20156	219338_s_at	-11.6593	-293.566	25.1788	0.32235	0.0147969
	6296	PRKCI	209678_s_at	9.67694	2285.3	236.159	4.01307	0.0147969			5486	TKT	208700_s_at	-11.6006	-8891.93	766.506	0.41444	0.0147969
	7383	UNC84A	212074_at	9.58723	891.747	93.014	1.97433	0.0147969			3462	ME1	204059_s_at	-11.5813	-2245.19	193.863	0.31826	0.0147969
	5791	MDK	209035_at	9.40822	587.087	62.4015	4.55536	0.0147969			6323	SERPINB9	209723_at	-11.3498	-597.486	52.643	0.09298	0.0147969
	5952	OSBPL2	209222_s_at	9.38635	525.886	56.0267	2.52138	0.0147969			4226	COCH	205229_s_at	-11.3215	-593.836	52.4522	0.08293	0.0147969
	5570	SMARCA4	208794_s_at	9.28645	1216.97	131.048	5.43267	0.0147969			4250	ADD2	205268_s_at	-11.3021	-328.164	29.0355	0.15696	0.0147969
	1629	TACSTD1	201839_s_at	9.25392	4768.32	515.276	27.82805	0.0147969			1521	SNX1	201716_at	-11.2083	-492.043	43.9	0.63335	0.0147969
	10467	RAB17	218931_at	9.24199	281.128	30.4185	12.13980	0.0147969			2650	IMPA1	203011_at	-11.1787	-1132.63	101.32	0.40017	0.0147969
	2273	SVIL	202565_s_at	9.22094	734.495	79.6551	2.57316	0.0147969			6781	KYNU	210663_s_at	-11.0688	-5465.14	493.742	0.01660	0.0147969
	9743	RBX1	218117_at	9.22083	1623.41	176.059	1.80864	0.0147969			3769	PDE4D	204491_at	-10.9994	-1960.83	178.267	0.09013	0.0147969
	4093	TGFA	205016_at	9.14791	1063.05	116.207	8.15462	0.0147969			10725	DERP6	219260_s_at	-10.9319	-924.019	84.5251	0.33216	0.0147969
	11302	EPN3	220318_at	9.13943	229.91	25.1559	26.77996	0.0147969			9719	HRB	218091_at	-10.882	-597.158	54.8756	0.50350	0.0147969
	5166	SERPINH1	207714_s_at	9.11704	1866.22	204.696	3.41730	0.0147969			5734	ATP5G1	208972_s_at	-10.8629	-2172.09	199.955	0.40757	0.0147969
	4636	ZNF91	206059_at	9.0588	489.516	54.0376	24.50359	0.0147969			3509	GNG11	204115_at	-10.8325	-1709.31	157.794	0.09894	0.0147969
	10464	SLC37A1	218928_s_at	8.88573	318.485	35.8423	10.78859	0.0147969			4679	ABCC2	206155_at	-10.7877	-1510.1	139.984	0.11646	0.0147969
	1122	OGDH	201282_at	8.79506	652.015	74.1342	2.51363	0.0147969			978	PGD	201118_at	-10.7375	-9729.86	906.157	0.18890	0.0147969
	469	MGC3262	65086_at	8.78435	326.418	37.159	3.08683	0.0147969			5953	TNPO1	209225_x_at	-10.5514	-1099.28	104.183	0.50895	0.0147969
	8888	QKI	214751_at	8.77824	209.677	23.886	4.57978	0.0147969			6558	PMP22	210139_s_at	-10.517	-1846.2	175.544	0.15166	0.0147969
	9285	LAD1	216641_s_at	8.73742	422.435	48.3478	6.19368	0.0147969			3461	ME1	204058_at	-10.4312	-1304.24	125.033	0.24680	0.0147969
	11464	ATP1A1	220948_s_at	8.70129	3923.15	450.869	3.47520	0.0147969			8556	BHLHB9	213709_at	-10.4185	-118.939	11.4162	0.38014	0.0147969
	4603	SLCO5A1	205980_s_at	8.64666	929.52	107.5	30.16350	0.0147969			3468	CHST10	204065_at	-10.4148	-268.815	25.8108	0.34585	0.0147969
	10254	S100A14	218677_at	8.60559	1649.68	191.699	18.25280	0.0147969			2120	BAG1	202387_at	-10.326	-869.406	84.1955	0.32686	0.0147969
	9920	FLJ12895	218312_s_at	8.59939	762.878	88.713	7.79707	0.0147969			3418	GNB5	204000_at	-10.2382	-460.079	44.9375	0.40407	0.0147969
	3081	S100A9	203535_at	8.39938	9938.24	1183.21	89.61920	0.0147969			5542	ATP5G2	208764_s_at	-10.2013	-2874.14	281.742	0.60154	0.0147969
	11529	FLJ22457	221081_s_at	8.32819	604.553	72.5912	18.21482	0.0147969			4524	GSR	205770_at	-10.1834	-1352.89	132.852	0.23438	0.0147969
	5697	PPP4C	208932_at	8.30305	814.662	98.116	1.55336	0.0147969			867	IPO7	200994_at	-10.1814	-1058.13	103.928	0.49202	0.0147969
	4313	INPP4B	205376_at	8.21989	329.953	40.1408	2.98105	0.0147969			8352	PFAS	213302_at	-10.1703	-1091.94	107.366	0.28216	0.0147969
	5840	SH3GLB1	209091_s_at	8.21913	995.716	121.146	1.81215	0.0147969			628	PTP4A1	200733_s_at	-10.1221	-1321.06	130.512	0.22707	0.0147969
	4855	GAD1	206669_at	8.20937	88.3922	10.7672	11.47752	0.0147969			5499	OXA1L	208717_at	-9.9766	-1745.97	175.006	0.35367	0.0147969
	9808	RAB25	218186_at	8.20221	1795.38	218.89	232.25493	0.0147969			6442	SLC7A11	209921_at	-9.94025	-4599.48	462.712	0.19599	0.0147969
	3427	SH3YL1	204019_s_at	8.06654	1896.2	235.07	6.82030	0.0147969			9788	SSP411	218164_at	-9.64554	-816.392	84.6393	0.43497	0.0147969
	2885	LAD1	203287_at	8.0115	711.837	88.8519	10.04181	0.0147969			5724	FADS1	208962_s_at	-9.62643	-2867.57	297.885	0.26530	0.0147969
	8259	PTPN2	213136_at	8.00581	568.642	71.0287	2.00549	0.0147969			11484	ADPGK	220980_s_at	-9.616	-632.758	65.8027	0.65989	0.0147969
	6712	VEGF	210512_s_at	7.99315	1319.12	165.031	3.25670	0.0147969			1742	GNPAT	201956_s_at	-9.58686	-648.724	67.6681	0.61455	0.0147969
	4047	ICAM3	204949_at	7.99221	350.9	43.9052	2.09077	0.0147969			495	EIF3S10	200595_s_at	-9.58315	-1377.33	143.724	0.59105	0.0147969
	5033	PRRG4	207291_at	7.95164	461.483	58.0362	8.16083	0.0147969			11130	GLRX2	219933_at	-9.56644	-1008.72	105.443	0.45338	0.0147969
	10812	CEPT1	219375_at	7.93073	427.8	53.942	1.93447	0.0147969			10572	FLJ14054	219054_at	-9.55584	-532.899	55.7669	0.25350	0.0147969
	2674	PTPRK	203038_at	7.92831	1676.38	211.442	2.87638	0.0147969			3969	CLPX	204809_at	-9.52392	-296.703	31.1534	0.55137	0.0147969
	4049	C4.4A	204952_at	7.91884	643.897	81.3121	41.12958	0.0147969			8580	C14orf120	213794_s_at	-9.51136	-935.923	98.4006	0.46276	0.0147969
	266	SRCAP	38766_at	7.90387	376.941	47.6907	3.30956	0.0147969			11763	CHPT1	221675_s_at	-9.49214	-1158.36	122.034	0.38803	0.0147969
	10954	NINJ2	219594_at	7.86959	220.688	28.0432	5.54516	0.0147969			6411	APBA2	209870_s_at	-9.4846	-283.778	29.9199	0.11805	0.0147969
	3925	CNKSR1	204740_at	7.84584	216.973	27.6546	7.47858	0.0147969			2832	RFK	203225_s_at	-9.39414	-2189.43	233.063	0.19052	0.0147969
	8690	PDE4DIP	214130_s_at	7.83378	191.239	24.4121	3.83241	0.0147969			9645	RPS27L	218007_s_at	-9.37923	-8244.83	879.052	0.28903	0.0147969
	5906	CYB561	209164_s_at	7.82166	438.331	56.0406	2.41859	0.0147969			9196	D8S2298E	215983_s_at	-9.36669	-348.888	37.2477	0.37014	0.0147969
	4871	EDG4	206722_s_at	7.80104	262.001	33.5853	5.24199	0.0147969			8877	DIXDC1	214724_at	-9.32307	-157.836	16.9296	0.30449	0.0147969
	5951	OSBPL2	209221_s_at	7.79384	190.621	24.458	2.56761	0.0147969			8293	SNAPC5	213203_at	-9.31743	-1135.95	121.917	0.45572	0.0147969
	2505	SPINT1	202826_at	7.67128	2144.75	279.582	81.19137	0.0147969			1280	TALDO1	201463_s_at	-9.30192	-6270	674.054	0.40574	0.0147969
	7436	ATP2B4	212135_s_at	7.67094	411.116	53.5939	2.28543	0.0147969			11908	FLJ14627	221909_at	-9.29377	-332.532	35.7801	0.08465	0.0147969
	4357	MST1R	205455_at	7.64821	394.075	51.5252	3.53781	0.0147969			5985	TM4SF7	209264_s_at	-9.26827	-978.795	105.607	0.31323	0.0147969
	2301	ENSA	202596_at	7.63435	1747.31	228.875	1.78376	0.0147969			3787	ELMO1	204513_s_at	-9.26357	-163.412	17.6403	0.13808	0.0147969
	5684	FLJ13052	208919_s_at	7.60207	388.358	51.0858	1.97734	0.0147969			8302	LOC92482	213220_at	-9.24077	-931.516	100.805	0.35440	0.0147969
	4723	P2RY2	206277_at	7.60061	171.286	22.5358	5.12737	0.0147969			10543	FLJ14249	219020_at	-9.19222	-439.627	47.826	0.34098	0.0147969
	7410	RBM9	212104_s_at	7.58109	740.188	97.6362	2.92030	0.0147969			10926	COX15	219547_at	-9.15975	-458.333	50.0377	0.47472	0.0147969
	8381	YAP1	213342_at	7.55586	730.794	96.7188	3.13518	0.0147969			1040	PRSS11	201185_at	-9.12393	-416.869	45.6897	0.17138	0.0147969
	5963	STX3A	209238_at	7.55542	346.581	45.8718	2.16855	0.0147969			11032	SLC27A5	219733_s_at	-9.07542	-261.695	28.8356	0.29223	0.0147969
	4849	FLJ14082	206659_at	7.55001	149.815	19.843	7.22578	0.0147969			2831	RFK	203224_at	-9.06112	-1081.93	119.404	0.29905	0.0147969
	9326	MFN1	217043_s_at	7.51362	526.79	70.1113	2.08643	0.0147969			7517	ALDH1A1	212224_at	-9.00332	-14844.1	1648.73	0.00205	0.0147969
	9930	ACSL5	218322_s_at	7.45317	192.079	25.7715	3.12093	0.0147969			8763	SELENBP1	214433_s_at	-8.99476	-376.437	41.8507	0.15250	0.0147969
	4540	TUFT1	205807_s_at	7.44616	685.838	92.1062	2.12822	0.0147969			8922	SLC38A6	214830_at	-8.95197	-520.894	58.1876	0.32460	0.0147969
	5285	ZNF505	208119_s_at	7.38305	285.217	38.6313	10.12561	0.0147969			9884	MRPL24	218270_at	-8.93099	-842.631	94.3491	0.56749	0.0147969
	4234	GPSM2	205240_at	7.35012	628.73	85.54	4.28443	0.0147969			2216	MAPRE2	202501_at	-8.88093	-590.211	66.4582	0.36119	0.0147969
	4974	MFN1	207098_s_at	7.33819	518.049	70.5963	2.07597	0.0147969			6014	TNFRSF10B	209295_at	-8.87361	-1330.32	149.918	0.28377	0.0147969
	11732	STAP2	221610_s_at	7.31792	390.737	53.3945	3.85361	0.0147969			7138	AKR1C1	211653_x_at	-8.83292	-17849	2020.74	0.19091	0.0147969
	3994	TCFL5	204849_at	7.30324	423.971	58.0524	2.12867	0.0147969			7420	RHOQ	212117_at	-8.82399	-724.269	82.0796	0.30777	0.0147969
	3622	CHKA	204266_s_at	7.29512	848.774	116.348	3.01392	0.0147969			9601	NOLA3	217962_at	-8.80117	-3068.5	348.647	0.68008	0.0147969
	11910	GPSM2	221922_at	7.2788	557.256	76.5588	3.24667	0.0147969			7422	RHOQ	212119_at	-8.72322	-1123.94	128.844	0.28331	0.0147969
	564	DNAJB1	200666_s_at	7.27464	1788.18	245.81	2.06574	0.0147969			8991	TM4SF1	215034_s_at	-8.67846	-3814.18	439.499	0.29412	0.0147969
	6338	ITCH	209744_x_at	7.2717	447.249	61.5055	2.41206	0.0147969			10739	DOCK10	219279_at	-8.61598	-294.593	34.1915	0.17619	0.0147969
	3997	B3GNT3	204856_at	7.26215	549.414	75.6545	4.42741	0.0147969			5902	AKR1C3	209160_at	-8.53219	-16242.1	1903.63	0.19721	0.0147969
	813	TMP21	200929_at	7.20577	1494.32	207.379	1.64623	0.0147969			1401	SMC1L1	201589_at	-8.53144	-1423.72	166.879	0.48608	0.0147969
	443	KIAA1196	55872_at	7.19409	710.856	98.811	2.60040	0.0147969			10170	ABHD4	218581_at	-8.51503	-496.151	58.2677	0.52015	0.0147969
	6420	RHOD	209885_at	7.18252	837.568	116.612	9.31595	0.0147969			1287	SQSTM1	201471_s_at	-8.49013	-4558.49	536.916	0.36627	0.0147969
	7972	ANKS1	212747_at	7.17785	300.866	41.9158	2.27959	0.0147969			7805	TRIP3	212544_at	-8.48885	-816.52	96.1873	0.55848	0.0147969
	2002	SIPA1L1	202255_s_at	7.16315	229.934	32.0996	2.76910	0.0147969			8339	MTMR9	213278_at	-8.45618	-261.058	30.8718	0.38085	0.0147969
	482	SLC35E1	79005_at	7.1511	163.025	22.7972	1.57488	0.0147969			9924	TIMM9	218316_at	-8.40826	-468.977	55.7758	0.60183	0.0147969
	10186	HECA	218603_at	7.13373	360.512	50.5362	3.04203	0.0147969			1420	PWP1	201608_s_at	-8.39976	-1620.51	192.924	0.48158	0.0147969
	11786	FLJ12750	221704_s_at	7.05289	627.252	88.9354	3.37514	0.0147969			7423	RHOQ	212120_at	-8.37385	-1725.52	206.06	0.18907	0.0147969
	10048	CDCP1	218451_at	7.03869	1379.14	195.937	13.63052	0.0147969			1283	NQO1	201467_s_at	-8.35554	-4962.45	593.912	0.42091	0.0147969
	2469	CLDN7	202790_at	6.99038	3078.88	440.445	51.09270	0.0147969			1858	CTSL	202087_s_at	-8.32733	-4694.96	563.802	0.24495	0.0147969
	562	DNAJB1	200664_s_at	6.97323	1699	243.647	2.42834	0.0147969			10004	HSPC132	218403_at	-8.27863	-1355.71	163.76	0.55420	0.0147969
	6986	RENT1	211168_s_at	6.96404	273.246	39.2367	1.97861	0.0147969			6717	NQO1	210519_s_at	-8.26032	-7476.94	905.164	0.51241	0.0147969
	3613	VDR	204255_s_at	6.95372	330.486	47.5266	3.83281	0.0147969			7610	KIAA1102	212328_at	-8.2573	-717.59	86.9037	0.47269	0.0147969
	3730	SPATA2	204433_s_at	6.95139	215.975	31.0694	2.63889	0.0147969			10116	RANGNRF	218526_s_at	-8.16105	-856.95	105.005	0.27738	0.0147969
	9224	MTMR1	216095_x_at	6.94722	571.168	82.2154	1.72669	0.0147969			5145	RPGR	207624_s_at	-8.13339	-163.288	20.0763	0.22408	0.0147969
	2945	MYCBP	203359_s_at	6.93719	369.255	53.2283	1.69749	0.0147969			1474	GJA1	201667_at	-8.0935	-2632.71	325.288	0.17224	0.0147969
	9933	DATF1	218325_s_at	6.92042	281.954	40.7423	5.35236	0.0147969			8066	CDS2	212864_at	-8.05135	-416.35	51.7118	0.52520	0.0147969
	7118	UBE3A	211575_s_at	6.91729	314.606	45.4812	1.94381	0.0147969			8098	KIAA1201	212906_at	-8.04603	-634.846	78.9018	0.37996	0.0147969
	7092	KIF2C	211519_s_at	6.91686	460.592	66.5897	2.10620	0.0147969			2929	TIMM17B	203342_at	-8.03744	-478.995	59.5955	0.54051	0.0147969
	3907	WIPI-2	204710_s_at	6.90303	676.806	98.0449	1.72159	0.0147969			277	C6orf108	39817_s_at	-8.02867	-382.214	47.6061	0.54626	0.0147969
	10515	ATF7IP	218987_at	6.88803	458.136	66.5119	2.23300	0.0147969			1419	PWP1	201607_at	-8.01035	-337.161	42.0907	0.54284	0.0147969
	11874	PTPRE	221840_at	6.88705	235.431	34.1846	3.52732	0.0147969			5264	SNF1LK	208078_s_at	-7.98979	-2430.86	304.246	0.14177	0.0147969
	593	HK1	200697_at	6.88538	1578.19	229.21	2.51994	0.0147969			2394	TOB1	202704_at	-7.98709	-2263.98	283.455	0.37225	0.0147969
	959	COPB2	201098_at	6.88063	861.397	125.192	1.56328	0.0147969			7725	TFE3	212457_at	-7.98684	-761.591	95.3557	0.38759	0.0147969
	3847	PFTK1	204604_at	6.88033	279.158	40.5733	11.46961	0.0147969			808	SLC3A2	200924_s_at	-7.98365	-2538.65	317.981	0.32331	0.0147969
	11792	HSPC142	221711_s_at	6.87747	736.295	107.059	1.74422	0.0147969			2300	LEPROTL1	202595_s_at	-7.97298	-646.255	81.0556	0.40150	0.0147969
	10838	ELMO3	219411_at	6.86966	278.94	40.6047	4.75195	0.0147969			2234	MLH1	202520_s_at	-7.94031	-696.514	87.7187	0.66794	0.0147969
	4808	FLJ12985	206557_at	6.8687	168.7	24.5607	9.69588	0.0147969			8624	MPPE1	213924_at	-7.92591	-213.788	26.9733	0.18880	0.0147969
	8961	EVER1	214958_s_at	6.86148	147.988	21.568	2.22553	0.0147969			11865	LOC90806	221825_at	-7.91218	-325.019	41.0783	0.44141	0.0147969
	3747	RAD1	204461_x_at	6.85486	592.405	86.4212	1.90942	0.0147969			328	VPS33B	44111_at	-7.91074	-286.534	36.2209	0.44780	0.0147969
	11998	EHD1	222221_x_at	6.8341	638.608	93.4444	3.41141	0.0147969			2341	ARL3	202641_at	-7.90296	-826.971	104.641	0.47417	0.0147969
	10344	HOOK2	218780_at	6.82871	693.662	101.58	4.85563	0.0147969			4476	ASB9	205673_s_at	-7.898	-377.441	47.7894	0.34403	0.0147969
	4948	PTK7	207011_s_at	6.82763	251.492	36.8344	4.16052	0.0147969			6873	POMZP3	210910_s_at	-7.88932	-427.421	54.1771	0.24184	0.0147969
	8883	SLAC2-B	214734_at	6.82475	288.469	42.2681	5.03967	0.0147969			9841	C12orf10	218220_at	-7.88898	-624.303	79.136	0.56547	0.0147969
	1406	PPP4R1	201594_s_at	6.81518	1353.91	198.661	2.01927	0.0147969			4219	HGD	205221_at	-7.8739	-1110.2	140.997	0.01256	0.0147969
	749	DHCR24	200862_at	6.77308	2419.05	357.157	3.96037	0.0147969			5725	FADS1	208963_x_at	-7.82887	-1594.97	203.73	0.29021	0.0147969
	5223	MAEA	207922_s_at	6.75858	713.526	105.573	1.62808	0.0147969			4602	AADAC	205969_at	-7.81821	-803.875	102.821	0.01464	0.0147969
	5667	TOP1	208901_s_at	6.73583	1759.04	261.146	1.85760	0.0147969			655	DPYSL2	200762_at	-7.80392	-2731.01	349.954	0.33675	0.0147969
	5745	FBXL11	208987_s_at	6.72973	217.008	32.2461	1.67047	0.0147969			6311	AKR1C2	209699_x_at	-7.7613	-21242.9	2737.03	0.20464	0.0147969
	8336	LOC57146	213272_s_at	6.72917	263.244	39.1198	2.11750	0.0147969			9628	DHRS8	217989_at	-7.75371	-1170.12	150.911	0.26111	0.0147969
	10085	SLC2A4RG	218494_s_at	6.72398	647.806	96.3428	2.19491	0.0147969			4332	ACAT1	205412_at	-7.74751	-1328.68	171.498	0.50343	0.0147969
	1263	CNN3	201445_at	6.72369	932.646	138.71	2.37332	0.0147969			8050	C9orf3	212848_s_at	-7.7324	-2146.8	277.637	0.17542	0.0147969
	8260	PTPN2	213137_s_at	6.71556	312.945	46.5999	1.91427	0.0147969			1439	ACP1	201630_s_at	-7.7013	-1390.86	180.6	0.55627	0.0147969
	2841	UPP1	203234_at	6.70664	1319.52	196.749	3.29337	0.0147969			11798	COL5A2	221729_at	-7.69973	-3379.03	438.85	0.01383	0.0147969
	754	ZNF313	200868_s_at	6.68292	886.901	132.712	2.26587	0.0147969			626	PTP4A1	200731_s_at	-7.67783	-2020.23	263.125	0.19726	0.0147969
	2526	RYK	202853_s_at	6.67511	474.853	71.1379	1.72895	0.0147969			3968	TMEM5	204808_s_at	-7.67577	-899.756	117.22	0.42053	0.0147969
	11388	TH1L	220607_x_at	6.67168	1235.07	185.122	1.71009	0.0147969			6084	TM4SF1	209386_at	-7.65459	-5776.5	754.646	0.36527	0.0147969
	4885	SLC35A3	206770_s_at	6.66939	529.835	79.4429	2.60782	0.0147969			9763	MKKS	218138_at	-7.64968	-963.421	125.943	0.33165	0.0147969
	4804	NUP155	206550_s_at	6.65455	732.723	110.109	2.22798	0.0147969			10530	FLJ21901	219002_at	-7.64783	-649.806	84.9661	0.43631	0.0147969
	2240	MAPK14	202530_at	6.63541	437.319	65.9069	1.86941	0.0147969			2013	TTRAP	202266_at	-7.63731	-1933.25	253.132	0.42848	0.0147969
	3595	CHKA	204233_s_at	6.63451	538.468	81.1618	2.36743	0.0147969			55	SPAG7	200053_at	-7.59321	-630.692	83.06	0.60932	0.0147969
	11564	RIPK4	221215_s_at	6.60409	1699.5	257.341	6.00215	0.0147969			8390	KIAA0802	213358_at	-7.56756	-706.555	93.3663	0.37994	0.0147969
	7086	STAU	211505_s_at	6.55416	488.654	74.5563	1.60195	0.0147969			3896	STX8	204690_at	-7.5603	-890.894	117.838	0.45336	0.0147969
	3494	KIAA0669	204094_s_at	6.55017	676.71	103.312	2.83413	0.0147969			8764	HSPA12A	214434_at	-7.54497	-238.713	31.6387	0.23741	0.0147969
	2279	DLGAP4	202572_s_at	6.53234	182.938	28.005	1.82533	0.0147969			8761	GLA	214430_at	-7.51423	-2553.06	339.763	0.31758	0.0147969
	6259	OSBPL3	209626_s_at	6.49577	381.662	58.7555	3.11789	0.0147969			6415	SPP1	209875_s_at	-7.4601	-7549.3	1011.96	0.12686	0.0147969
	4292	BARD1	205345_at	6.49475	427.802	65.8688	2.05554	0.0147969			8169	NEDD4	213012_at	-7.44922	-628.826	84.415	0.40320	0.0147969
	5686	SRI	208921_s_at	6.4916	2572.91	396.345	1.82298	0.0147969			7025	PDE4B	211302_s_at	-7.44914	-518.29	69.5772	0.11381	0.0147969
	2642	FBLN1	202995_s_at	6.48123	511.873	78.9777	4.92759	0.0147969			9901	MAPBPIP	218291_at	-7.44472	-631.756	84.8595	0.56202	0.0147969
	4613	FOXJ3	206015_s_at	6.4797	677.466	104.552	1.76169	0.0147969			5634	TXN	208864_s_at	-7.43571	-5231.21	703.526	0.59817	0.0147969
	7218	B3GALT3	211812_s_at	6.46265	83.3416	12.8959	5.93942	0.0147969			48	DAD1	200046_at	-7.43147	-2301.5	309.696	0.57162	0.0147969
	4042	ALDH3B2	204942_s_at	6.43686	185.521	28.8217	4.91395	0.0147969			3678	TRAF5	204352_at	-7.4293	-224.455	30.2121	0.28439	0.0147969
	989	CDH1	201131_s_at	6.41565	5973.89	931.143	6.61787	0.0147969			11073	RBM23	219816_s_at	-7.41562	-541.562	73.0299	0.58609	0.0147969
	4863	ZNF43	206695_x_at	6.403	134.488	21.0039	4.45807	0.0147969			9477	SPG21	217827_s_at	-7.39432	-1445.17	195.443	0.59169	0.0147969
	956	DAP	201095_at	6.38743	1194.73	187.044	2.89552	0.0147969			4919	TNFSF9	206907_at	-7.39082	-221.547	29.976	0.28012	0.0147969
	2946	MYCBP	203360_s_at	6.38611	401.225	62.8277	1.95028	0.0147969			5530	NAP1L1	208752_x_at	-7.38906	-3701.5	500.944	0.57239	0.0147969
	3357	PARG1	203910_at	6.33935	2175.87	343.232	3.71127	0.0147969			7448	PBX1	212148_at	-7.38856	-1026.73	138.962	0.24333	0.0147969
	1012	MFN2	201155_s_at	6.33612	649.382	102.489	2.02445	0.0147969			7152	RBM13	211686_s_at	-7.37176	-580.846	78.7934	0.46485	0.0147969
	10316	TAPBPL	218747_s_at	6.33551	196.763	31.0572	10.07883	0.0147969			10086	UXT	218495_at	-7.37149	-1643.43	222.944	0.53411	0.0147969
	8621	ZNF20	213916_at	6.32023	146.962	23.2526	4.08448	0.0147969			3904	TTC10	204703_at	-7.31982	-194.616	26.5875	0.56204	0.0147969
	8569	PAIP1	213754_s_at	6.31201	446.687	70.7678	1.51764	0.0147969			1709	PRDX4	201923_at	-7.3124	-2559.29	349.992	0.59128	0.0147969
	11580	LOC81558	221249_s_at	6.3036	159.365	25.2816	2.03575	0.0147969			5596	SNRPB	208821_at	-7.29722	-2880.77	394.777	0.56379	0.0147969
	7979	CAMK2G	212757_s_at	6.30261	624.667	99.1124	2.82569	0.0147969			10625	ICF45	219122_s_at	-7.29231	-257.434	35.3021	0.45608	0.0147969
	9519	CAB39	217873_at	6.30119	1103.61	175.143	2.14739	0.0147969			4360	NPAS2	205459_s_at	-7.28384	-226.266	31.0642	0.31311	0.0147969
	4872	EDG4	206723_s_at	6.29316	257.17	40.865	6.44014	0.0147969			853	FLJ16518	200979_at	-7.25329	-261.915	36.1098	0.47736	0.0147969
	5269	DKFZP564K0822	208091_s_at	6.29298	3324.6	528.303	2.96465	0.0147969			8139	NAP1L1	212967_x_at	-7.24577	-3401.51	469.448	0.58511	0.0147969
	1782	NDUFA6	202001_s_at	6.28547	1083.81	172.43	1.41538	0.0147969			856	ANXA6	200982_s_at	-7.24129	-521.947	72.0792	0.17468	0.0147969
	10393	FLJ20920	218844_at	6.28529	586.929	93.3814	3.18433	0.0147969			3463	PRKX	204060_s_at	-7.22371	-204.215	28.2701	0.37075	0.0147969
	2597	HK2	202934_at	6.26663	723.686	115.482	5.18800	0.0147969			5726	FADS1	208964_s_at	-7.204	-2223.39	308.633	0.26730	0.0147969
	4041	ZNF274	204937_s_at	6.26292	333.831	53.3028	1.62897	0.0147969			4059	MAFG	204970_s_at	-7.18467	-425.945	59.2853	0.40448	0.0147969
	7003	CTNND1	211240_x_at	6.24436	1234.88	197.76	2.06947	0.0147969			5984	TM4SF7	209263_x_at	-7.1846	-629.949	87.6805	0.42694	0.0147969
	2595	YES1	202932_at	6.23705	590.279	94.6408	2.33317	0.0147969			8408	C9orf125	213386_at	-7.17406	-223.43	31.1441	0.32717	0.0147969
	4857	ZNF165	206683_at	6.20236	188.136	30.3329	9.21553	0.0147969			11994	LASS2	222212_s_at	-7.12709	-1268.21	177.942	0.60473	0.0147969
	2879	EDEM1	203279_at	6.19841	217.491	35.0882	1.75858	0.0147969			87	RPL4	200089_s_at	-7.10652	-4077.5	573.769	0.70291	0.0147969
	2036	CTSH	202295_s_at	6.19551	2132.74	344.24	6.69546	0.0147969			10582	C10orf86	219067_s_at	-7.09923	-1089.83	153.514	0.30177	0.0147969
	9434	YKT6	217784_at	6.1891	515.538	83.2977	1.90478	0.0147969			4132	RARB	205080_at	-7.09762	-313.729	44.2019	0.21705	0.0147969
	9003	MGC8974	215084_s_at	6.18252	323.316	52.2951	1.78814	0.0147969			4455	ALDH3B1	205640_at	-7.08883	-1032.82	145.697	0.19138	0.0147969
	9805	C16orf5	218183_at	6.17281	113.268	18.3495	3.03786	0.0147969			59	NONO	200057_s_at	-7.08136	-3424.18	483.549	0.64889	0.0147969
	4495	CDS1	205709_s_at	6.1587	317.403	51.5374	22.41985	0.0147969			9543	C15orf24	217898_at	-7.08103	-1448.51	204.562	0.56921	0.0147969
	5043	STAU	207320_x_at	6.1563	2716.06	441.184	1.90027	0.0147969			2737	FECH	203115_at	-7.07665	-153.919	21.7503	0.38773	0.0147969
	5858	RGL2	209110_s_at	6.15135	483.505	78.6014	2.60769	0.0147969			3599	C6orf108	204238_s_at	-7.0739	-622.384	87.9832	0.37007	0.0147969
	5548	EIF4EBP2	208770_s_at	6.1512	315.254	51.2508	1.76726	0.0147969			5328	GPI	208308_s_at	-7.05114	-3563.8	505.422	0.63400	0.0147969
	7054	B3GALT3	211379_x_at	6.15072	71.1494	11.5676	8.62067	0.0147969			5319	RNPEP	208270_s_at	-7.02101	-792.394	112.86	0.68781	0.0147969
	3764	PIK3C2B	204484_at	6.14887	326.588	53.1136	2.40859	0.0147969			2556	MAP7	202890_at	-7.01838	-1214.23	173.008	0.37282	0.0147969
	8258	TIAM1	213135_at	6.13411	750.992	122.429	11.20747	0.0147969			4946	PPP3CC	207000_s_at	-7.00856	-99.5364	14.2021	0.29724	0.0147969
	4604	ING1L	205981_s_at	6.13047	233.709	38.1225	1.70780	0.0147969			1143	DDX48	201303_at	-6.99669	-1456.44	208.161	0.69096	0.0147969
	10651	KLHL2	219157_at	6.11708	240.069	39.2458	1.66777	0.0147969			3244	HCCS	203745_at	-6.97537	-302.962	43.4332	0.63489	0.0147969
	6518	MAPK13	210058_at	6.10919	1402.4	229.555	17.17360	0.0147969			3535	AKR1C1	204151_x_at	-6.94424	-22229.3	3201.12	0.22135	0.0147969
	11277	KLHL7	220239_at	6.10468	493.152	80.7826	1.90771	0.0147969			3670	TRIM16	204341_at	-6.93599	-4876.65	703.093	0.40901	0.0147969
	7437	ATP2B4	212136_at	6.09913	195.075	31.984	1.88502	0.0147969			6892	GYG2	210963_s_at	-6.92037	-139.819	20.2039	0.32700	0.0147969
	10822	FKBP14	219390_at	6.09714	376.266	61.7118	2.69468	0.0147969			1209	CRTAP	201380_at	-6.91823	-489.02	70.6857	0.34397	0.0147969
	2219	TRIM29	202504_at	6.09343	1034.3	169.741	11.30275	0.0147969			1750	NDUFS2	201966_at	-6.91792	-815.786	117.924	0.69107	0.0147969
	215	ATP6V0C	36994_at	6.09317	724.42	118.89	1.26704	0.0147969			2870	NSMAF	203269_at	-6.90516	-686.223	99.3783	0.36051	0.0147969
	11757	F11R	221664_s_at	6.07991	1264.98	208.058	4.17927	0.0147969			3183	HMOX1	203665_at	-6.90112	-3705.54	536.947	0.11700	0.0147969
	1692	CTDSPL	201905_s_at	6.07816	146.271	24.0651	2.33948	0.0147969			6131	HTATIP2	209448_at	-6.89445	-2087.35	302.757	0.38413	0.0147969
	10318	MGC5306	218750_at	6.06794	173.425	28.5806	1.68525	0.0147969			9626	NS3TP1	217987_at	-6.89389	-505.564	73.3352	0.51002	0.0147969
	3709	KCNN4	204401_at	6.05526	940.296	155.286	4.79583	0.0147969			9282	AKR1C1	216594_x_at	-6.88424	-18076.2	2625.73	0.23390	0.0147969
	3603	RLF	204243_at	6.03975	201.284	33.3266	1.67710	0.0147969			9661	PECI	218025_s_at	-6.88267	-493	71.6292	0.60758	0.0147969
	9069	ZNF44	215359_x_at	6.02499	124.381	20.6442	2.04299	0.0147969			3501	NRCAM	204105_s_at	-6.87164	-2286.09	332.685	0.09910	0.0147969
	5244	ARHGEF16	208009_s_at	6.01707	167.107	27.7722	2.11479	0.0147969			11749	PNAS-4	221648_s_at	-6.87096	-422.31	61.463	0.26992	0.0147969
	10897	TMEM40	219503_s_at	6.0123	174.819	29.077	4.89274	0.0147969			2795	S100A4	203186_s_at	-6.85799	-8096.5	1180.59	0.06458	0.0147969
	5924	DR1	209188_x_at	5.99805	508.088	84.7088	1.75994	0.0147969			7609	KIAA1102	212327_at	-6.85721	-729.377	106.366	0.44170	0.0147969
	4584	IL27RA	205926_at	5.99738	181.814	30.3155	2.99059	0.0147969			6505	APEX1	210027_s_at	-6.8533	-2417.67	352.774	0.50893	0.0147969
	11223	FBXL12	220127_s_at	5.97529	181.332	30.3469	1.33604	0.0147969			458	FLJ10539	63009_at	-6.84936	-309.026	45.1175	0.57095	0.0147969
	12009	FLJ20618	222244_s_at	5.97509	1755.96	293.881	2.05095	0.0147969			2679	DHRSX	203043_at	-6.83551	-618.421	90.4719	0.32071	0.0147969
	5990	LAMB3	209270_at	5.9606	1559.84	261.691	9.06004	0.0147969			8774	RHOQ	214449_s_at	-6.81904	-233.365	34.2225	0.26761	0.0147969
	4554	PRSS22	205847_at	5.95831	375.875	63.0841	4.73565	0.0147969			5567	CLU	208791_at	-6.81827	-2786.82	408.728	0.09865	0.0147969
	3310	MAP3K5	203837_at	5.94345	381.451	64.18	2.51813	0.0147969			5568	CLU	208792_s_at	-6.80113	-2807.56	412.807	0.10817	0.0147969
	958	ARF4	201097_s_at	5.94125	1615.65	271.938	1.40753	0.0147969			9143	GYG2	215695_s_at	-6.801	-155.009	22.7921	0.15897	0.0147969
	5594	RAB8A	208819_at	5.93715	858.951	144.674	1.64261	0.0147969			10805	AVEN	219366_at	-6.7842	-369.065	54.4006	0.41699	0.0147969
	10446	MGC3036	218907_s_at	5.93124	227.625	38.3773	3.80045	0.0147969			11747	ZDHHC11	221646_s_at	-6.75058	-281.247	41.6626	0.27852	0.0147969
	120	RHOD	31846_at	5.92865	1560.58	263.227	2.51700	0.0147969			369	ACACB	49452_at	-6.74845	-199.347	29.5396	0.21056	0.0147969
	8977	GLUL	215001_s_at	5.92633	2019.84	340.825	4.84213	0.0147969			8279	SNRPB	213175_s_at	-6.72521	-3348.91	497.963	0.64917	0.0147969
	1574	KIAA0494	201776_s_at	5.9256	338.436	57.1142	1.93750	0.0147969			1377	ID2	201565_s_at	-6.72	-1657.75	246.69	0.17915	0.0147969
	7619	FLJ35801	212337_at	5.92528	834.806	140.889	2.12300	0.0147969			3995	ORC2L	204853_at	-6.69901	-290.173	43.3159	0.53655	0.0147969
	3450	QPRT	204044_at	5.92134	852.839	144.028	24.87689	0.0147969			6893	GYG2	210964_s_at	-6.69802	-169.713	25.3378	0.22124	0.0147969
	3002	HEBP2	203430_at	5.913	1130.78	191.236	1.85670	0.0147969			8506	MGC2610	213610_s_at	-6.69432	-218.555	32.6479	0.33080	0.0147969
	11050	LRAP	219759_at	5.90876	362.466	61.3437	16.94849	0.0147969			9547	MN7	217902_s_at	-6.67812	-316.295	47.3629	0.55997	0.0147969
	11507	PLA2G12A	221027_s_at	5.90565	214.637	36.3443	2.20972	0.0147969			996	SSB	201139_s_at	-6.673	-793.025	118.841	0.52557	0.0147969
	3844	N4BP1	204601_at	5.90462	439.503	74.4336	5.78477	0.0147969			8954	PCM1	214937_x_at	-6.66868	-716.367	107.423	0.38129	0.0147969
	7471	VEGF	212171_x_at	5.87883	760.839	129.42	2.56192	0.0147969			3895	HHEX	204689_at	-6.66849	-493.165	73.9545	0.16290	0.0147969
	2274	SVIL	202566_s_at	5.87623	360.56	61.3592	2.64776	0.0147969			918	PSMF1	201053_s_at	-6.65839	-504.537	75.7746	0.51000	0.0147969
	5574	GOLGIN-67	208798_x_at	5.86174	693.955	118.387	4.36470	0.0147969			9657	DHRS4	218021_at	-6.65683	-352.845	53.0049	0.48211	0.0147969
	2919	STX5A	203330_s_at	5.82987	117.361	20.131	1.85802	0.0147969			10620	FKBP11	219117_s_at	-6.65081	-1284.33	193.109	0.36536	0.0147969
	2608	FHL2	202949_s_at	5.80613	1107.1	190.678	2.15543	0.0147969			10806	NAP1L2	219368_at	-6.63318	-149.428	22.5274	0.10717	0.0147969
	10398	PPP1R13L	218849_s_at	5.79671	484.206	83.5311	5.32432	0.0147969			4678	CYP4F11	206153_at	-6.63316	-235.228	35.4624	0.07921	0.0147969
	10388	LOC51619	218837_s_at	5.79467	312.005	53.8434	2.18900	0.0147969			8616	MRPL23	213897_s_at	-6.61838	-1220.98	184.484	0.49147	0.0147969
	1644	KIAA0431	201854_s_at	5.79137	937.405	161.863	2.53219	0.0147969			3824	PPM1D	204566_at	-6.58839	-233.84	35.4927	0.63292	0.0147969
	10559	Cep70	219036_at	5.77427	119.386	20.6754	1.68771	0.0147969			2620	GSTA4	202967_at	-6.58096	-640.323	97.2994	0.21722	0.0147969
	6626	PAIP1	210283_x_at	5.76472	468.472	81.2654	1.37223	0.0147969			1871	IGBP1	202105_at	-6.57399	-747.584	113.718	0.46257	0.0147969
	1537	CLCN3	201735_s_at	5.75291	537.809	93.4847	1.73603	0.0147969			10416	TSC	218872_at	-6.56596	-889.162	135.42	0.01702	0.0147969
	7746	KIAA0376	212480_at	5.74857	294.817	51.2853	1.87964	0.0147969			5922	ATP2A2	209186_at	-6.56448	-2928.77	446.154	0.60843	0.0147969
	7379	GPR56	212070_at	5.744	1207.21	210.168	2.40426	0.0147969			3988	POP5	204839_at	-6.55758	-1078.99	164.541	0.61755	0.0147969
	7898	ZCCHC14	212655_at	5.74074	140.986	24.5589	1.56403	0.0147969			4582	RAB3B	205924_at	-6.55097	-298.411	45.5522	0.16951	0.0147969
	9877	PCIA1	218260_at	5.73404	858.736	149.761	2.41356	0.0147969			2220	SNRPB2	202505_at	-6.53244	-1278.54	195.721	0.66489	0.0147969
	7007	TGFA	211258_s_at	5.72742	190.488	33.259	4.79047	0.0147969			11284	MGC29875	220251_at	-6.52385	-207.409	31.7924	0.48611	0.0147969
	3239	FLJ11193	203738_at	5.72519	671.104	117.219	2.18804	0.0147969			8003	FTL	212788_x_at	-6.51892	-12030.4	1845.46	0.62216	0.0147969
	425	SENP5	57703_at	5.72411	124.098	21.6799	2.33139	0.0147969			374	LOC339229	50374_at	-6.51469	-468.868	71.9708	0.52151	0.0147969
	185	GOLGA2	35436_at	5.72114	259.547	45.3664	2.46517	0.0147969			4745	NRG1	206343_s_at	-6.50663	-1406.18	216.115	0.06048	0.0147969
	2573	WFS1	202908_at	5.71456	400.175	70.0272	2.26992	0.0147969			4897	HNRPA3P1	206809_s_at	-6.50027	-687.584	105.778	0.47662	0.0147969
	2933	M96	203346_s_at	5.70925	254.158	44.5168	1.91965	0.0147969			7682	PDLIM5	212412_at	-6.49768	-4374.42	673.228	0.27738	0.0147969
	10279	NS3TP2	218706_s_at	5.703	553.137	96.9906	24.41095	0.0147969			6688	SSA2	210438_x_at	-6.49609	-636.694	98.0118	0.65309	0.0147969
	418	ARH	57082_at	5.70088	277.264	48.6353	2.57593	0.0147969			7126	MRPS11	211595_s_at	-6.49487	-890.158	137.056	0.59226	0.0147969
	3936	ARHGEF5	204765_at	5.70026	325.552	57.1118	3.46647	0.0147969			5909	ITPA	209171_at	-6.47739	-634.485	97.9539	0.63035	0.0147969
	405	MARK4	55065_at	5.69647	493.262	86.5908	2.75198	0.0147969			11061	FBXO31	219785_s_at	-6.47015	-134.079	20.7226	0.47109	0.0147969
	1959	AMFR	202203_s_at	5.6851	336.494	59.1888	1.66761	0.0147969			961	USP9X	201100_s_at	-6.46835	-1223.16	189.099	0.51346	0.0147969
	3034	TPBG	203476_at	5.67431	1349.6	237.844	2.11413	0.0147969			5986	METTL3	209265_s_at	-6.46824	-877.66	135.688	0.38390	0.0147969
	9713	FXYD5	218084_x_at	5.67353	3642.95	642.095	2.94760	0.0147969			8369	SRC	213324_at	-6.45832	-761.827	117.961	0.16484	0.0147969
	5683	FLJ13052	208918_s_at	5.66301	734.972	129.785	2.28522	0.0147969			10635	PELI2	219132_at	-6.45472	-387.163	59.9814	0.08043	0.0147969
	3519	FOXO3A	204131_s_at	5.65453	1048.78	185.476	3.29154	0.0147969			3219	TBCE	203715_at	-6.44825	-275.739	42.7618	0.48545	0.0147969
	1512	PEX19	201707_at	5.64761	168.531	29.8412	1.61766	0.0147969			8712	C1QBP	214214_s_at	-6.43833	-2788.43	433.099	0.48523	0.0147969
	5632	CTNND1	208862_s_at	5.64173	1345.87	238.556	2.03082	0.0147969			6085	TM4SF1	209387_s_at	-6.41461	-2650.79	413.242	0.30466	0.0147969
	5298	OSBPL1A	208158_s_at	5.63316	244.162	43.3437	1.63576	0.0147969			7536	GRINL1A	212244_at	-6.38654	-496.418	77.7289	0.45148	0.0147969
	8689	PDE4DIP	214129_at	5.632	394.903	70.1178	2.75889	0.0147969			6652	SMOX	210357_s_at	-6.38493	-2067.98	323.885	0.12096	0.0147969
	3363	PCDH1	203918_at	5.62682	289.392	51.4307	6.40184	0.0147969			1284	NQO1	201468_s_at	-6.37337	-7880.27	1236.44	0.48701	0.0147969
	10335	TMEM39B	218770_s_at	5.60955	170.479	30.3908	1.93260	0.0147969			1378	ID2	201566_x_at	-6.3545	-248.597	39.1214	0.20096	0.0147969
	9618	TM4SF13	217979_at	5.60943	3661.8	652.795	2.56730	0.0147969			10683	C14orf122	219203_at	-6.3541	-647.883	101.963	0.43948	0.0147969
	3746	RAD1	204460_s_at	5.60842	638.707	113.884	2.26427	0.0147969			10212	AVPI1	218631_at	-6.35278	-1997.11	314.367	0.28307	0.0147969
	5794	EHD1	209038_s_at	5.60694	138.852	24.7643	7.52165	0.0147969			10188	TFB2M	218605_at	-6.34326	-730.655	115.186	0.50711	0.0147969
	9459	BZW2	217809_at	5.59988	4039.42	721.34	1.93653	0.0147969			5830	TXNL2	209080_x_at	-6.33455	-1681.76	265.489	0.54017	0.0147969
	4468	HDAC9	205659_at	5.59612	161.236	28.8122	6.14087	0.0147969			4640	WT1	206067_s_at	-6.33433	-160.606	25.3548	0.05038	0.0147969
	4981	SULT1A2	207122_x_at	5.59316	769.586	137.594	2.48579	0.0147969			10596	FLJ10539	219083_at	-6.33318	-351.209	55.4554	0.62902	0.0147969
	5153	DR1	207654_x_at	5.58898	539.44	96.5186	1.84334	0.0147969			11009	TBX3	219682_s_at	-6.32829	-282.292	44.6078	0.08711	0.0147969
	2255	PRKCD	202545_at	5.58689	354.837	63.5124	4.07678	0.0147969			3959	PRR3	204795_at	-6.32256	-198.533	31.4008	0.52442	0.0147969
	10067	KCTD5	218474_s_at	5.58374	265.216	47.498	1.55370	0.0147969			3370	MRPL12	203931_s_at	-6.31732	-1052.22	166.561	0.48021	0.0147969
	10121	FLJ21749	218531_at	5.57495	281.642	50.5192	1.61922	0.0147969			3390	CA12	203963_at	-6.31502	-6656.12	1054.01	0.01577	0.0147969
	2474	HRIHFB2122	202795_x_at	5.57219	487.529	87.4932	1.78105	0.0147969			2349	LPGAT1	202651_at	-6.30736	-1286.09	203.903	0.38327	0.0147969
	7057	SULT1A2	211385_x_at	5.56195	792.238	142.439	2.79040	0.0147969			4115	ITGAE	205055_at	-6.30315	-1275.89	202.422	0.68619	0.0147969
	1855	SEC14L1	202084_s_at	5.55569	651.545	117.275	1.92766	0.0147969			3967	TMEM5	204807_at	-6.29848	-200.134	31.7749	0.44850	0.0147969
	9965	RAB22A	218360_at	5.555	826.418	148.77	2.34534	0.0147969			10012	VPS33B	218415_at	-6.29079	-191.674	30.469	0.48272	0.0147969
	5030	ACSL1	207275_s_at	5.55069	550.835	99.2372	2.78185	0.0147969			11819	G6PC3	221759_at	-6.28914	-356.886	56.7463	0.55929	0.0147969
	3872	HOMER3	204647_at	5.54211	487.901	88.0353	3.95649	0.0147969			9469	GOLGA7	217819_at	-6.2886	-880.725	140.051	0.55521	0.0147969
	679	PEA15	200787_s_at	5.53924	517.806	93.4795	1.89668	0.0147969			3705	CAMK1	204392_at	-6.28856	-182.235	28.9788	0.36891	0.0147969
	7909	CAMK2G	212669_at	5.53273	745.583	134.759	3.17406	0.0147969			5198	ID3	207826_s_at	-6.28841	-2717.09	432.078	0.32542	0.0147969
	5305	LISCH7	208190_s_at	5.52227	1438.14	260.427	15.17018	0.0147969			1841	IDH3A	202070_s_at	-6.28831	-377.745	60.0711	0.51059	0.0147969
	4120	SPRR1B	205064_at	5.52124	221.967	40.2023	6.30329	0.0147969			10013	FLJ20489	218416_s_at	-6.27953	-136.249	21.6974	0.53572	0.0147969
	5569	SMARCA4	208793_x_at	5.51803	350.966	63.6036	3.73145	0.0147969			7405	RHOB	212099_at	-6.2768	-2110.01	336.16	0.24018	0.0147969
	5905	CYB561	209163_at	5.5168	803.92	145.722	2.49103	0.0147969			10802	FLJ12484	219361_s_at	-6.25988	-225.071	35.9546	0.44795	0.0147969
	11140	GALNT6	219956_at	5.51671	781.794	141.714	8.93187	0.0147969			4842	TFE3	206649_s_at	-6.25756	-179.212	28.6393	0.50259	0.0147969
	1951	TMED5	202195_s_at	5.51185	386.331	70.0909	2.39273	0.0147969			8306	LOC92482	213224_s_at	-6.25467	-362.335	57.9304	0.34639	0.0147969
	11441	GRIM19	220864_s_at	5.51147	1965.23	356.571	1.71339	0.0147969			9868	MID1IP1	218251_at	-6.24948	-491.388	78.6286	0.25083	0.0147969
	1576	KIAA0494	201778_s_at	5.50779	548.008	99.4969	1.45068	0.0147969			5911	AGR2	209173_at	-6.24167	-6502.07	1041.72	0.20300	0.0147969
	9334	NF2	217150_s_at	5.50419	187.19	34.0087	2.78199	0.0147969			4851	GLRX	206662_at	-6.22855	-1579.52	253.594	0.27107	0.0147969
	2908	PSD4	203317_at	5.50079	128.708	23.3982	2.35017	0.0147969			10593	NCB5OR	219079_at	-6.22653	-328.627	52.7786	0.42661	0.0147969
	5294	DDX17	208151_x_at	5.49849	309.04	56.2045	3.53765	0.0147969			10130	THTPA	218540_at	-6.21119	-296.758	47.7779	0.42748	0.0147969
	575	PTTG1IP	200677_at	5.49244	5143.27	936.428	3.52411	0.0147969			10209	CGI-116	218628_at	-6.20727	-430.404	69.3387	0.48406	0.0147969
	5058	MACF1	207358_x_at	5.48487	367.223	66.9519	2.01239	0.0147969			8282	FTL	213187_x_at	-6.19682	-10647.4	1718.19	0.56870	0.0147969
	5711	STAU	208948_s_at	5.47503	1783.39	325.731	1.77246	0.0147969			96	ANAPC5	200098_s_at	-6.19606	-1084.76	175.073	0.68908	0.0147969
	1110	KIAA1068	201270_x_at	5.47467	361.632	66.0555	1.47651	0.0147969			1746	RNF41	201962_s_at	-6.18641	-112.912	18.2516	0.60222	0.0147969
	2660	SLPI	203021_at	5.47131	9232.68	1687.47	11.93707	0.0147969			9172	CYFIP2	215785_s_at	-6.18337	-655.716	106.045	0.03667	0.0147969
	1674	DIA1	201885_s_at	5.4712	993.103	181.514	1.74661	0.0147969			8557	ELOVL2	213712_at	-6.18331	-144.118	23.3075	0.17826	0.0147969
	3194	TMED1	203679_at	5.4704	272.346	49.7854	1.76348	0.0147969			7569	MAC30	212281_s_at	-6.1711	-1427.39	231.302	0.57066	0.0147969
	5426	MACF1	208634_s_at	5.46806	759.785	138.95	1.81501	0.0147969			1050	SLC7A5	201195_s_at	-6.16271	-5502.72	892.906	0.30235	0.0147969
	680	PEA15	200788_s_at	5.4662	748.45	136.923	1.69844	0.0147969			11486	SNARK	220987_s_at	-6.16233	-734.787	119.239	0.22782	0.0147969
	11948	IL27RA	222062_at	5.46571	378.884	69.3201	5.10007	0.0147969			4803	INSL4	206549_at	-6.15246	-1341.56	218.052	0.02921	0.0147969
	7477	NUDT4	212181_s_at	5.43834	430.763	79.2086	1.49617	0.0147969			9182	CA12	215867_x_at	-6.14623	-5486.09	892.594	0.03149	0.0147969
	2596	YES1	202933_s_at	5.43444	493.393	90.79	1.78106	0.0147969			6073	XPC	209375_at	-6.14349	-295.551	48.1079	0.48079	0.0147969
	4340	AP1B1	205423_at	5.43333	149.334	27.4848	1.65610	0.0147969			445	FLJ10357	58780_s_at	-6.14338	-231.512	37.6848	0.33883	0.0147969
	2044	SMARCA5	202303_x_at	5.432	297.31	54.733	1.49342	0.0147969			8414	C14orf124	213398_s_at	-6.13373	-360.583	58.7869	0.53120	0.0147969
	2748	SPTLC2	203127_s_at	5.41998	357.963	66.0451	1.70138	0.0147969			2738	FECH	203116_s_at	-6.12146	-448.669	73.2945	0.52466	0.0147969
	11652	STX16	221500_s_at	5.41534	708.712	130.871	1.88677	0.0147969			4031	CPS1	204920_at	-6.12115	-1589.65	259.699	0.07570	0.0147969
	7547	ATP2C1	212255_s_at	5.41163	223.24	41.2518	1.56405	0.0147969			271	NPAS2	39549_at	-6.12109	-307.571	50.2477	0.20435	0.0147969
	11351	PDE4DIP	220467_at	5.40687	99.1299	18.334	2.25438	0.0147969			2292	POLR2L	202586_at	-6.12053	-264.171	43.1615	0.35662	0.0147969
	9104	HOMER3	215489_x_at	5.39499	798.709	148.046	4.37163	0.0147969			6305	DOK4	209690_s_at	-6.11857	-237.675	38.8448	0.24134	0.0147969
	2710	CTNNBIP1	203081_at	5.39387	197.681	36.6492	2.62896	0.0147969			10627	FLJ23263	219124_at	-6.11568	-121.112	19.8036	0.62745	0.0147969
	11835	MICAL-L1	221779_at	5.38651	838.869	155.735	12.49995	0.0147969			4839	NR0B1	206644_at	-6.11331	-214.544	35.0946	0.12278	0.0147969
	753	ZNF313	200867_at	5.38479	424.46	78.8258	1.69639	0.0147969			3828	PIN4	204571_x_at	-6.10979	-911.636	149.209	0.52519	0.0147969
	4662	FUT1	206109_at	5.3733	114.435	21.297	3.27341	0.0147969			1541	SGK	201739_at	-6.10646	-1162.36	190.35	0.36726	0.0147969
	11820	MAN1A1	221760_at	5.36041	505.016	94.2122	82.57384	0.0147969			7446	MRPS27	212145_at	-6.10449	-797.458	130.635	0.58868	0.0147969
	8920	ZNF204	214823_at	5.35887	57.5403	10.7374	4.67776	0.0147969			9875	MGC9850	218258_at	-6.10411	-2139.47	350.496	0.48303	0.0147969
	7863	MPEG1	212611_at	5.35591	1284.72	239.87	4.63083	0.0147969			10567	ChGn	219049_at	-6.08576	-1735.8	285.223	0.22075	0.0147969
	7956	FLJ35801	212725_s_at	5.3539	742.671	138.716	1.65021	0.0147969			2971	ARRB2	203388_at	-6.08448	-482.138	79.2406	0.16529	0.0147969
	3511	ADK	204119_s_at	5.35012	1038.59	194.124	1.70650	0.0147969			3533	POMZP3	204148_s_at	-6.08291	-725.79	119.316	0.24180	0.0147969
	9453	GOLPH3	217803_at	5.34968	1608.58	300.687	1.87117	0.0147969			11492	CYFIP2	220999_s_at	-6.06864	-130.374	21.4832	0.18793	0.0147969
	3017	PGEA1	203450_at	5.34319	446.203	83.5087	2.26576	0.0147969			3292	DGUOK	203816_at	-6.06656	-356.304	58.7325	0.61145	0.0147969
	6621	HRIHFB2122	210276_s_at	5.34074	644.063	120.594	2.52271	0.0147969			11828	HSMPP8	221771_s_at	-6.06573	-110.323	18.188	0.65664	0.0147969
	8674	FUT3	214088_s_at	5.33868	297.303	55.6885	6.06322	0.0147969			11846	LOC339229	221797_at	-6.06407	-228.425	37.6685	0.44148	0.0147969
	11746	ZNF83	221645_s_at	5.33773	297.906	55.8114	9.66692	0.0147969			10377	KCTD9	218823_s_at	-6.04888	-288.67	47.7229	0.48509	0.0147969
	6337	ITCH	209743_s_at	5.33753	259.999	48.7114	2.76303	0.0147969			1643	CDC25B	201853_s_at	-6.02474	-1679.17	278.713	0.46130	0.0147969
	6002	PRKD2	209282_at	5.33319	387.591	72.6753	2.15730	0.0147969			32	SLC25A3	200030_s_at	-6.01427	-2963.33	492.717	0.76979	0.0147969
	3940	TAP2	204769_s_at	5.32896	228.581	42.894	2.18074	0.0147969			2847	PDLIM5	203243_s_at	-6.01229	-2584.5	429.869	0.25288	0.0147969
	3382	ARG2	203946_s_at	5.32406	85.5403	16.0667	2.48390	0.0147969			1936	PCM1	202174_s_at	-6.00974	-772.383	128.522	0.35766	0.0147969
	6348	KIAA0922	209760_at	5.32405	106.047	19.9185	1.54426	0.0147969			2372	GTF2A2	202678_at	-6.0054	-1184.29	197.205	0.63293	0.0147969
	2976	HES1	203395_s_at	5.32021	266.924	50.1717	2.14631	0.0147969			11158	SERF1A	219982_s_at	-5.99985	-108.264	18.0444	0.52383	0.0147969
	5433	RAC1	208641_s_at	5.32014	2904.45	545.935	1.49612	0.0147969			3218	TBCE	203714_s_at	-5.99912	-640.8	106.816	0.48063	0.0147969
	1059	HDAC1	201209_at	5.31964	1472.09	276.728	1.79811	0.0147969			5532	NAP1L1	208754_s_at	-5.99835	-1156.98	192.883	0.37911	0.0147969
	1175	ENC1	201341_at	5.31894	1892.69	355.84	3.75388	0.0147969			9641	FKBP3	218003_s_at	-5.96886	-1477.62	247.555	0.50921	0.0147969
	9649	UBL5	218011_at	5.31441	1257.18	236.56	1.65723	0.0147969			3984	POLA	204835_at	-5.96775	-232.508	38.9608	0.57800	0.0147969
	2519	RALBP1	202844_s_at	5.31191	241.675	45.4968	2.19475	0.0147969			11710	HSPC133	221570_s_at	-5.96489	-901.014	151.053	0.70971	0.0147969
	1950	TMED5	202194_at	5.30311	1698.88	320.356	1.96653	0.0147969			1900	ACTR1B	202135_s_at	-5.95963	-185.957	31.2028	0.71855	0.0147969
	3227	LAMA3	203726_s_at	5.3004	872.886	164.683	4.89397	0.0147969			2374	GTF2E2	202680_at	-5.94472	-504.267	84.8261	0.56972	0.0147969
	10184	URG4	218601_at	5.29153	429.296	81.129	1.75993	0.0147969			9970	FLJ10514	218365_s_at	-5.94202	-259.755	43.7149	0.58049	0.0147969
	1837	PPFIA1	202066_at	5.29068	545.703	103.144	1.89687	0.0147969			7888	C14orf32	212643_at	-5.9418	-2219.23	373.495	0.59049	0.0147969
	3027	EPN2	203463_s_at	5.28492	152.232	28.8049	3.51132	0.0147969			7430	NIPA2	212129_at	-5.9414	-1628.8	274.145	0.57993	0.0147969
	4218	GPR109B	205220_at	5.27735	250.725	47.5096	11.61575	0.0147969			82	SMAP	200084_at	-5.93512	-1758.53	296.292	0.54363	0.0147969
	5793	EHD1	209037_s_at	5.2768	252.823	47.9121	2.96097	0.0147969			4523	SLC27A2	205769_at	-5.93277	-812.534	136.957	0.30050	0.0147969
	11876	ZNF131	221842_s_at	5.27224	363.379	68.923	1.75973	0.0147969			1048	IDH1	201193_at	-5.93152	-3267.6	550.888	0.45765	0.0147969
	1281	JUN	201464_x_at	5.26538	598.347	113.638	2.27431	0.0147969			5526	C1S	208747_s_at	-5.92643	-1243.92	209.893	0.07741	0.0147969
	5689	RNF11	208924_at	5.25882	686.727	130.586	1.98993	0.0147969			8522	MGC33887	213644_at	-5.9229	-199.136	33.6215	0.29041	0.0147969
	8505	FLJ13052	213607_x_at	5.24332	174.942	33.3648	1.91816	0.0147969			11146	FLJ22578	219967_at	-5.9179	-150.994	25.5148	0.49513	0.0147969
	5067	ZNF137	207394_at	5.23656	74.1065	14.1518	3.31320	0.0147969			25	EIF3S5	200023_s_at	-5.91607	-2887.76	488.121	0.60008	0.0147969
	5560	KLHDC3	208784_s_at	5.23082	283.207	54.142	1.84363	0.0147969			7055	TACC2	211382_s_at	-5.91183	-975.061	164.934	0.20895	0.0147969
	9413	RAB31	217763_s_at	5.22474	620.883	118.835	2.07840	0.0147969			2565	NUP88	202900_s_at	-5.89731	-627.931	106.477	0.61459	0.0147969
	4656	PRKCH	206099_at	5.22401	255.942	48.9933	3.50990	0.0147969			5091	PIR	207469_s_at	-5.88821	-1035.52	175.864	0.41102	0.0147969
	98	DDR1	1007_s_at	5.22222	942.553	180.489	2.03156	0.0147969			7767	KIAA0934	212504_at	-5.87742	-312.334	53.1414	0.28236	0.0147969
	10077	KLF11	218486_at	5.22116	166.432	31.8765	2.26294	0.0147969			11701	MIS12	221559_s_at	-5.87403	-266.049	45.2925	0.54472	0.0147969
	5001	DDR1	207169_x_at	5.2203	1379.65	264.285	3.03335	0.0147969			1717	ETFA	201931_at	-5.86385	-2083.61	355.332	0.53265	0.0147969
	8499	TRA2A	213593_s_at	5.21961	335.531	64.2827	4.08135	0.0147969			11574	TGFBRAP1	221235_s_at	-5.84842	-137.841	23.5689	0.68679	0.0147969
	635	SUMO3	200740_s_at	5.20658	1981.34	380.545	1.95717	0.0147969			3783	CA12	204508_s_at	-5.83673	-2037.02	349	0.00971	0.0147969
	2978	GALNT3	203397_s_at	5.20225	2069.04	397.72	119.53865	0.0147969			2803	ABCC4	203196_at	-5.82647	-618.355	106.129	0.21894	0.0147969
	4977	NIPBL	207108_s_at	5.19437	364.451	70.1626	3.01172	0.0147969			1929	MMS19L	202167_s_at	-5.81553	-206.579	35.522	0.69366	0.0147969
	428	TRIM62	58308_at	5.18516	70.7851	13.6515	2.12471	0.0147969			9862	TSK	218245_at	-5.80364	-1443	248.636	0.29918	0.0147969
	10748	DAPP1	219290_x_at	5.18279	195.548	37.7302	2.32837	0.0147969			664	LAMC1	200771_at	-5.80086	-867.023	149.465	0.62258	0.0147969
	3145	SULT1A1	203615_x_at	5.18009	707.49	136.579	2.11948	0.0147969			10636	FLJ20604	219133_at	-5.79541	-361.44	62.3666	0.56522	0.0147969
	9150	SMARCA4	215714_s_at	5.17554	850.136	164.261	4.59065	0.0147969			6099	DEAF1	209407_s_at	-5.78973	-148.134	25.5857	0.49756	0.0147969
	5586	DNAJB6	208810_at	5.17452	294.579	56.9288	1.63574	0.0147969			6847	PDE4D	210836_x_at	-5.78614	-321.81	55.6173	0.13619	0.0147969
	1764	EGFR	201983_s_at	5.16954	6647.24	1285.85	10.02912	0.0147969			8934	TUBGCP5	214876_s_at	-5.78393	-134.868	23.3176	0.49598	0.0147969
	2932	M96	203345_s_at	5.16914	728.501	140.933	2.16567	0.0147969			9607	TSSC1	217968_at	-5.77893	-254.627	44.0612	0.68502	0.0147969
	11509	DKFZP434F0318	221031_s_at	5.1681	88.5974	17.1431	3.08242	0.0147969			9775	ARL5	218150_at	-5.77776	-496.674	85.963	0.64049	0.0147969
	10845	EIF2C3	219426_at	5.16219	161.088	31.2054	2.31549	0.0147969			5841	C17orf25	209092_s_at	-5.77297	-656.532	113.725	0.63697	0.0147969
	6060	CITED2	209357_at	5.15555	525.336	101.897	3.81888	0.0147969			7177	COX11	211727_s_at	-5.77156	-1051.04	182.106	0.56020	0.0147969
	6313	M96	209704_at	5.15143	94.9831	18.4382	1.68756	0.0147969			9784	C20orf116	218159_at	-5.76435	-538.005	93.333	0.55112	0.0147969
	8074	HA-1	212873_at	5.14942	283.043	54.9659	29.02405	0.0147969			1987	NNMT	202238_s_at	-5.75272	-3251.21	565.161	0.22336	0.0147969
	10037	MCCC1	218440_at	5.14851	325.734	63.2678	2.04144	0.0147969			6613	HTATIP2	210253_at	-5.74801	-148.029	25.7531	0.45625	0.0147969
	251	DMPK	37996_s_at	5.14775	278.711	54.1423	3.07866	0.0147969			179	LOC203069	35156_at	-5.74772	-445.495	77.5082	0.44922	0.0147969
	10168	DHX35	218579_s_at	5.14655	92.4526	17.964	1.78781	0.0147969			1130	SEC11L1	201290_at	-5.74367	-3101.52	539.989	0.62085	0.0147969
	7202	DKFZP564I122	211774_s_at	5.14401	105.7	20.5482	2.06231	0.0147969			11784	BLP2	221702_s_at	-5.7305	-452.118	78.8967	0.73145	0.0147969
	8073	USP49	212872_s_at	5.13411	194.177	37.821	1.51923	0.0147969			10504	DNAJC12	218976_at	-5.7216	-1544.43	269.929	0.03563	0.0147969
	9741	ASF1B	218115_at	5.13216	593.764	115.695	2.01440	0.0147969			9720	HRB	218092_s_at	-5.71816	-1093.12	191.166	0.50458	0.0147969
	7121	PIK3R3	211580_s_at	5.12501	164.595	32.116	4.88279	0.0147969			2941	PSD3	203355_s_at	-5.71578	-226.553	39.6364	0.43472	0.0147969
	4586	ZNF443	205928_at	5.12458	162.938	31.7953	2.01335	0.0147969			960	USP9X	201099_at	-5.71451	-609.042	106.578	0.48782	0.0147969
	6519	MAPK13	210059_s_at	5.12395	826.188	161.24	21.45479	0.0147969			11366	FAM35A	220547_s_at	-5.71237	-912.924	159.815	0.52579	0.0147969
	11516	MARK1	221047_s_at	5.12289	86.9708	16.9769	2.81809	0.0147969			11754	USP3	221654_s_at	-5.71087	-1302.03	227.991	0.38382	0.0147969
	7259	GANAB	211934_x_at	5.1219	939.301	183.389	1.40231	0.0147969			10877	OKL38	219475_at	-5.70451	-226.895	39.7747	0.25153	0.0147969
	6598	RAD1	210216_x_at	5.12142	784.816	153.242	2.20144	0.0147969			7535	GRINL1A	212243_at	-5.70224	-317.643	55.7049	0.57335	0.0147969
	278	SBF1	39835_at	5.11127	459.792	89.9565	2.89939	0.0147969			994	PLP2	201136_at	-5.70169	-1971.43	345.762	0.47814	0.0147969
	8534	SRCAP	213667_at	5.10872	158.054	30.938	5.35628	0.0147969			9704	AAAS	218075_at	-5.69647	-326.173	57.2587	0.35739	0.0147969
	7826	KIAA0650	212569_at	5.08165	188.379	37.0705	1.93925	0.0147969			11687	EIF4EBP1	221539_at	-5.69525	-1241.71	218.026	0.58821	0.0147969
	7445	UNC84B	212144_at	5.07907	310.765	61.1855	2.87362	0.0147969			11987	FLJ21820	222192_s_at	-5.69318	-216.495	38.027	0.54385	0.0147969
	954	SDHA	201093_x_at	5.07902	723.369	142.423	1.42613	0.0147969			1795	EPHX1	202017_at	-5.69138	-3299.65	579.762	0.36729	0.0147969
	303	FKBP8	40850_at	5.07558	177.354	34.9426	3.64384	0.0147969			3186	MAN2C1	203668_at	-5.68472	-154.394	27.1594	0.55498	0.0147969
	1111	RALY	201271_s_at	5.07435	254.436	50.1416	1.34783	0.0147969			2708	SMAD2	203077_s_at	-5.68401	-384.297	67.6102	0.48267	0.0147969
	6758	RASA1	210621_s_at	5.07215	458.079	90.3126	1.85960	0.0147969			8057	KIAA0276	212855_at	-5.67931	-249.511	43.9334	0.55965	0.0147969
	10100	LPPR2	218509_at	5.06707	193.627	38.2128	2.61393	0.0147969			8064	CDS2	212862_at	-5.6736	-325.818	57.4269	0.57481	0.0147969
	11162	FLJ23311	219990_at	5.06105	308.777	61.0104	2.90240	0.0147969			4473	WRN	205667_at	-5.66145	-99.5981	17.5923	0.63821	0.0147969
	406	MICAL-L1	55081_at	5.05858	784.944	155.171	4.66003	0.0147969			3775	ADCY9	204497_at	-5.65954	-200.797	35.4794	0.45235	0.0147969
	2256	VAMP8	202546_at	5.05441	3801.97	752.209	5.17266	0.0147969			6306	DOK4	209691_s_at	-5.65898	-439.516	77.6669	0.14752	0.0147969
	818	CALR	200935_at	5.04847	288.814	57.2082	2.17119	0.0147969			1529	C10orf7	201725_at	-5.65505	-1471.37	260.187	0.55210	0.0147969
	8751	KLHDC3	214383_x_at	5.0442	525.045	104.089	2.13525	0.0147969			29	NARS	200027_at	-5.65215	-1659.45	293.596	0.69882	0.0147969
	2859	DRAP1	203258_at	5.04282	487.46	96.6642	1.64025	0.0147969			2938	ORC4L	203351_s_at	-5.61449	-345.581	61.5516	0.73566	0.0147969
	3661	EVER1	204328_at	5.03857	236.652	46.9681	3.03500	0.0147969			11851	FAM45A	221804_s_at	-5.61071	-766.494	136.613	0.61726	0.0147969
	11343	CSAG2	220445_s_at	5.03531	736.84	146.334	129.24751	0.0147969			11330	GLULD1	220393_at	-5.60544	-434.773	77.5628	0.04342	0.0147969
	1842	SDC4	202071_at	5.02501	5825.33	1159.27	9.44707	0.0147969			10899	GCNT3	219508_at	-5.6042	-2604.84	464.803	0.02834	0.0147969
	404	DKFZp761I2123	54970_at	5.02207	1348.46	268.507	3.71434	0.0147969			7142	VDAC2	211662_s_at	-5.60379	-3046.8	543.703	0.66875	0.0147969
	7325	D2S448	212012_at	5.0211	1020.69	203.281	9.43105	0.0147969			3985	GLDC	204836_at	-5.60016	-795.098	141.978	0.02965	0.0147969
	7833	KIAA0650	212577_at	5.01837	515.332	102.689	2.58117	0.0147969			4130	PIGF	205078_at	-5.59836	-621.671	111.045	0.47893	0.0147969
	807	LGALS3BP	200923_at	5.01392	3237.92	645.787	3.11356	0.0147969			1055	PCNA	201202_at	-5.59126	-2057	367.895	0.59898	0.0147969
	9386	PP1201	217730_at	5.01311	641.208	127.906	1.84634	0.0147969			11684	FLJ11301	221536_s_at	-5.58535	-330.912	59.2464	0.58608	0.0147969
	4378	GJB3	205490_x_at	5.01249	888.538	177.265	31.96931	0.0147969			5897	NT5C2	209155_s_at	-5.57921	-738.717	132.405	0.38961	0.0147969
	4247	BCL10	205263_at	5.01185	632.328	126.167	1.98457	0.0147969			11868	TNPO1	221829_s_at	-5.57726	-3151.62	565.084	0.50938	0.0147969
	10425	MLF1IP	218883_s_at	5.00464	825.65	164.977	1.65757	0.0147969			9915	RSAD1	218307_at	-5.57524	-431.072	77.3191	0.42990	0.0147969
	2440	PALM2-AKAP2	202760_s_at	5.0038	551.095	110.135	4.34218	0.0147969			5996	GLRX	209276_s_at	-5.57456	-1603.92	287.721	0.27030	0.0147969
	11137	MYH14	219946_x_at	5.00331	220.756	44.122	2.25093	0.0147969			5261	DGKD	208072_s_at	-5.57339	-867.37	155.627	0.37089	0.0147969
	5535	TMED9	208757_at	4.99783	1555.88	311.311	1.94099	0.0147969			2154	DKFZP564B167	202427_s_at	-5.57121	-942.556	169.183	0.59375	0.0147969
	3568	PDGFB	204200_s_at	4.99533	153.631	30.7549	8.89693	0.0147969			9673	FLJ10241	218038_at	-5.56804	-415.231	74.5739	0.48374	0.0147969
	5817	PAIP1	209063_x_at	4.99065	575.592	115.334	1.40852	0.0147969			8872	DKFZp434H1419	214717_at	-5.56581	-173.278	31.1325	0.29637	0.0147969
	7874	PKN2	212629_s_at	4.98433	448.59	90	2.50644	0.0147969			8205	KIAA1043	213058_at	-5.55956	-212.192	38.167	0.35588	0.0147969
	11505	SLC2A10	221024_s_at	4.97956	707.834	142.148	130.33851	0.0147969			6214	RRS1	209567_at	-5.54942	-454.873	81.9676	0.63188	0.0147969
	3116	FLJ13291	203579_s_at	4.97601	269.314	54.1224	1.99954	0.0147969			4064	DDX10	204977_at	-5.54216	-909.529	164.111	0.42094	0.0147969
	2450	LOC348180	202771_at	4.97418	910.201	182.985	2.18676	0.0147969			4677	SCML2	206147_x_at	-5.54004	-184.021	33.2165	0.51492	0.0147969
	3104	TRIM38	203567_s_at	4.96979	307.062	61.7857	2.49243	0.0147969			10541	UBOX5	219016_at	-5.53682	-304.885	55.065	0.53585	0.0147969
	1219	CSNK2B	201390_s_at	4.96755	1452.52	292.401	1.46248	0.0147969			4355	PHKA1	205450_at	-5.5299	-294.137	53.1903	0.58975	0.0147969
	10238	DYSF	218660_at	4.9641	415.204	83.6413	2.81882	0.0147969			6562	PLA2G4A	210145_at	-5.52897	-1425.04	257.741	0.08178	0.0147969
	5177	ZNF304	207753_at	4.96144	150.68	30.3702	3.32433	0.0147969			2826	APRT	203219_s_at	-5.52768	-428.7	77.5552	0.69765	0.0147969
	9523	SP192	217877_s_at	4.96017	261.925	52.8056	1.60854	0.0147969			323	ACACB	43427_at	-5.52691	-144.946	26.2255	0.23544	0.0147969
	8134	PAM	212958_x_at	4.95492	1836.3	370.601	5.63924	0.0147969			3716	EIF1AY	204410_at	-5.51269	-345.97	62.7588	0.05273	0.0147969
	4376	VGLL1	205487_s_at	4.95453	381.732	77.0471	23.47889	0.0147969			8209	FLJ11806	213063_at	-5.51138	-168.334	30.543	0.65882	0.0147969
	9589	CKLFSF6	217947_at	4.94504	1275.14	257.862	1.51547	0.0147969			11063	NPR3	219789_at	-5.51125	-188.203	34.1489	0.34465	0.0147969
	6058	SIN3B	209352_s_at	4.94326	139.429	28.2059	2.13668	0.0147969			1096	PSMC4	201252_at	-5.50886	-1164.08	211.31	0.60273	0.0147969
	10292	SEZ6L2	218720_x_at	4.93214	234.76	47.5979	2.24703	0.0147969			2222	SNAP25	202507_s_at	-5.50594	-534.158	97.0149	0.14572	0.0147969
	8122	MRPS6	212944_at	4.93001	644.864	130.804	2.35305	0.0147969			6473	RAD51L3	209965_s_at	-5.50108	-118.976	21.6278	0.56106	0.0147969
	7326	D2S448	212013_at	4.92667	454.666	92.2866	8.11223	0.0147969			1582	SMAP	201784_s_at	-5.49903	-1571.54	285.785	0.53624	0.0147969
	4667	KLK8	206125_s_at	4.92493	381.821	77.5282	5.85552	0.0147969			10638	C2orf33	219137_s_at	-5.49584	-1369.42	249.174	0.32757	0.0147969
	2641	FBLN1	202994_s_at	4.92258	359.358	73.002	5.12452	0.0147969			10858	hSyn	219446_at	-5.49462	-139.075	25.3111	0.62872	0.0147969
	5432	RAC1	208640_at	4.91989	1919.27	390.103	1.27044	0.0147969			8874	LOC283537	214719_at	-5.49437	-134.844	24.5422	0.13878	0.0147969
	4295	GNA15	205349_at	4.91547	237.532	48.3234	5.42482	0.0147969			4448	ALDH3A1	205623_at	-5.49032	-8532.56	1554.11	0.03055	0.0147969
	10681	TWSG1	219201_s_at	4.91419	218.35	44.4325	2.58454	0.0147969			10563	PDCL3	219043_s_at	-5.48334	-357.26	65.1537	0.63680	0.0147969
	6975	ATP2C1	211137_s_at	4.90949	166.431	33.8999	1.63802	0.0147969			1252	DPYSL3	201431_s_at	-5.4756	-218.623	39.9268	0.24065	0.0147969
	2018	FBXO28	202271_at	4.90758	312.947	63.768	1.52090	0.0147969			9881	BCCIP	218264_at	-5.46779	-248.694	45.4834	0.40481	0.0147969
	7959	DLG3	212729_at	4.89933	117.614	24.0061	1.68326	0.0147969			2223	SNAP25	202508_s_at	-5.46505	-601.653	110.091	0.04254	0.0147969
	12014	SLC35E1	222263_at	4.89466	218.474	44.6352	2.04306	0.0147969			549	GNB2L1	200651_at	-5.46416	-5381.62	984.896	0.72702	0.0147969
	6244	GATA3	209604_s_at	4.8923	1478.68	302.246	6.60338	0.0147969			722	SCD	200831_s_at	-5.46305	-2307.47	422.379	0.30874	0.0147969
	10290	PDGFC	218718_at	4.89087	2722.02	556.551	5.76081	0.0147969			3805	VTN	204534_at	-5.462	-457.119	83.6908	0.08090	0.0147969
	11027	APOL6	219716_at	4.88954	358.649	73.3502	5.88139	0.0147969			2270	TNKS	202561_at	-5.45935	-346.934	63.5485	0.36365	0.0147969
	12007	ISYNA1	222240_s_at	4.8867	574.332	117.53	3.47470	0.0147969			333	G6PC3	44654_at	-5.45903	-847.342	155.218	0.58203	0.0147969
	3343	WFDC2	203892_at	4.88496	1291.55	264.393	12.13056	0.0147969			4881	CHST7	206756_at	-5.45128	-235.265	43.1577	0.37469	0.0147969
	9165	ZNF505	215758_x_at	4.88348	343.342	70.3068	3.84609	0.0147969			2671	RPL27A	203034_s_at	-5.44362	-6172.88	1133.97	0.75041	0.0147969
	4459	REPS2	205645_at	4.88035	94.0987	19.2811	3.66020	0.0147969			11559	CXorf53	221196_x_at	-5.4299	-239.305	44.0718	0.52631	0.0147969
	10868	PAK6	219461_at	4.87523	282.48	57.9419	7.86843	0.0147969			1797	LANCL1	202020_s_at	-5.4261	-1308.68	241.183	0.38337	0.0147969
	3309	MAP3K5	203836_s_at	4.87004	316.091	64.9053	2.96075	0.0147969			7845	KIAA0117	212591_at	-5.42349	-406.666	74.9822	0.73144	0.0147969
	3640	LOX	204298_s_at	4.86628	167.934	34.5098	6.06242	0.0147969			10521	RNMTL1	218993_at	-5.40888	-682.16	126.119	0.45518	0.0147969
	1230	ADRBK1	201401_s_at	4.86371	165.671	34.0626	2.15501	0.0147969			1299	SUPT4H1	201483_s_at	-5.40366	-675.47	125.002	0.70407	0.0147969
	9112	RUTBC3	215519_x_at	4.85711	68.4331	14.0893	1.62872	0.0147969			7275	NOLC1	211951_at	-5.40334	-1634.63	302.522	0.48393	0.0147969
	2470	KIAA0685	202791_s_at	4.85555	164.686	33.917	1.72294	0.0147969			7431	SUI1	212130_x_at	-5.3933	-6171.67	1144.32	0.55782	0.0147969
	7429	DAG1	212128_s_at	4.85409	131.239	27.0368	1.75765	0.0147969			7692	PDCD11	212422_at	-5.38451	-314.695	58.4445	0.60903	0.0147969
	10123	UCKL1	218533_s_at	4.85153	292.697	60.3309	1.60884	0.0147969			8885	HNRPC	214737_x_at	-5.3842	-2167.31	402.532	0.72777	0.0147969
	1780	TCTEL1	201999_s_at	4.8495	2031.16	418.839	1.59599	0.0147969			16	HNRPC	200014_s_at	-5.3792	-1073.25	199.518	0.74535	0.0147969
	859	CD59	200985_s_at	4.84457	2250.66	464.573	2.47422	0.0147969			3038	C10orf6	203482_at	-5.37796	-119.957	22.3053	0.64052	0.0147969
	1128	ARHGDIB	201288_at	4.84332	3876.99	800.482	272.98260	0.0147969			5036	PDE1C	207303_at	-5.36824	-107.846	20.0897	0.34671	0.0147969
	11202	USP48	220079_s_at	4.84248	248.702	51.3584	1.63886	0.0147969			10502	EFTUD1	218973_at	-5.36753	-410.714	76.5183	0.48853	0.0147969
	2077	TRIM2	202342_s_at	4.84065	391.863	80.9525	3.80960	0.0147969			986	ACLY	201128_s_at	-5.36452	-3268.66	609.311	0.48663	0.0147969
	10575	LCN7	219058_x_at	4.83942	188.599	38.9714	4.88281	0.0147969			1695	RPS4Y1	201909_at	-5.36387	-6867.63	1280.35	0.00491	0.0147969
	9286	DR1	216652_s_at	4.83666	315.799	65.2929	1.75112	0.0147969			7570	MAC30	212282_at	-5.36225	-1679.75	313.255	0.57417	0.0147969
	431	FLJ20241	58994_at	4.83414	203.502	42.0969	1.96864	0.0147969			1046	PITPNA	201191_at	-5.36166	-200.315	37.3606	0.67982	0.0147969
	9757	LENG5	218132_s_at	4.83115	684.267	141.636	1.38299	0.0147969			4840	NR0B1	206645_s_at	-5.36	-2463.61	459.628	0.02031	0.0147969
	2589	PLAGL2	202925_s_at	4.82993	130.094	26.935	1.58541	0.0147969			6545	INVS	210114_at	-5.35679	-125.329	23.3962	0.65550	0.0147969
	1049	SEPW1	201194_at	4.82914	704.277	145.839	1.58182	0.0147969			5334	RBM3	208319_s_at	-5.35677	-763.473	142.525	0.45925	0.0147969
	5555	DDR1	208779_x_at	4.82276	1030.02	213.575	2.59338	0.0147969			11799	COL5A2	221730_at	-5.35322	-2196.5	410.313	0.01180	0.0147969
	10745	KCNMB4	219287_at	4.81444	103.339	21.4644	1.96472	0.0147969			4568	PRKD1	205880_at	-5.34971	-143.746	26.8699	0.28832	0.0147969
	4014	HUS1	204883_s_at	4.81278	322.954	67.1034	1.79568	0.0147969			11592	DKFZP564O1664	221265_s_at	-5.34623	-304.801	57.0124	0.67232	0.0147969
	4371	ADORA1	205481_at	4.81068	128.679	26.7485	2.71800	0.0147969			2867	MAP2K4	203266_s_at	-5.34093	-288.266	53.973	0.63739	0.0147969
	10404	TNFRSF21	218856_at	4.80437	3417.17	711.263	5.78005	0.0147969			3812	RAB40B	204547_at	-5.33417	-255.231	47.8482	0.30721	0.0147969
	9435	YKT6	217785_s_at	4.80335	713.229	148.486	2.47819	0.0147969			10920	GEMIN6	219539_at	-5.33138	-691.897	129.778	0.57489	0.0147969
	6246	SULT1A3	209607_x_at	4.80159	715.896	149.096	1.79906	0.0147969			10302	Bit1	218732_at	-5.32698	-730.386	137.111	0.62173	0.0147969
	9948	FLJ11838	218341_at	4.79915	679.133	141.511	2.10834	0.0147969			5218	TREX2	207891_s_at	-5.31887	-189.589	35.6446	0.44691	0.0147969
	11425	RPS2	220761_s_at	4.79094	401.303	83.7628	2.38259	0.0147969			3206	DFNA5	203695_s_at	-5.31718	-1177.51	221.454	0.28164	0.0147969
	7306	WNK1	211992_at	4.78908	414.892	86.633	1.50942	0.0147969			8613	APRT	213892_s_at	-5.31683	-563.935	106.066	0.67978	0.0147969
	4629	ZNF339	206048_at	4.77992	65.6929	13.7435	5.21108	0.0147969			5995	CLN3	209275_s_at	-5.316	-222.605	41.8744	0.67718	0.0147969
	7830	KIAA0830	212573_at	4.77931	600.131	125.568	2.77874	0.0147969			1630	NEDD8	201840_at	-5.30754	-1403.94	264.519	0.54683	0.0147969
	11303	MYLIP	220319_s_at	4.77405	169.258	35.4538	2.11997	0.0147969			4356	PIGB	205452_at	-5.30109	-230.133	43.4124	0.60644	0.0147969
	11394	CBLC	220638_s_at	4.77051	326.606	68.4637	33.54231	0.0147969			7820	RAB6IP1	212561_at	-5.28924	-339.059	64.1036	0.58167	0.0147969
	825	HMGN1	200944_s_at	4.76289	2536.69	532.595	1.44413	0.0147969			737	MGC8721	200847_s_at	-5.28654	-1035.34	195.845	0.59907	0.0147969
	10062	TNFSF5IP1	218467_at	4.76124	850.373	178.603	1.28936	0.0147969			1798	SUI1	202021_x_at	-5.2832	-6054.84	1146.06	0.56608	0.0147969
	2071	PAM	202336_s_at	4.7599	4996.55	1049.72	8.82723	0.0147969			7263	EIF4B	211938_at	-5.27915	-2085.41	395.027	0.58830	0.0147969
	7873	PKN2	212628_at	4.75926	271.709	57.0906	1.68615	0.0147969			4760	BDNF	206382_s_at	-5.2734	-152.811	28.9777	0.26926	0.0147969
	10315	TAPBPL	218746_at	4.75375	184.668	38.8469	6.03432	0.0147969			7520	SUI1	212227_x_at	-5.27153	-6098.9	1156.95	0.55922	0.0147969
	1174	ENC1	201340_s_at	4.7496	260.514	54.8496	5.28925	0.0147969			2555	MAP7	202889_x_at	-5.26894	-606.061	115.025	0.44430	0.0147969
	207	MAFF	36711_at	4.74855	1089.29	229.394	3.79344	0.0147969			2864	ARHGEF9	203263_s_at	-5.26701	-88.739	16.8481	0.54790	0.0147969
	2439	PALM2-AKAP2	202759_s_at	4.74835	1163.82	245.099	3.54174	0.0147969			9615	DNCLI1	217976_s_at	-5.26157	-325.421	61.8487	0.59459	0.0147969
	4680	PTX3	206157_at	4.74476	479.547	101.069	14.47730	0.0147969			9697	FLJ22301	218068_s_at	-5.2571	-147.888	28.131	0.67697	0.0147969
	3731	SPATA2	204434_at	4.74212	111.283	23.467	1.67141	0.0147969			10793	DIABLO	219350_s_at	-5.25565	-948.511	180.474	0.66820	0.0147969
	5359	CTNND1	208407_s_at	4.74158	466.247	98.3317	1.94661	0.0147969			4614	CXorf37	206016_at	-5.25277	-178.374	33.9581	0.56467	0.0147969
	9378	CHCHD2	217720_at	4.74042	7168.48	1512.2	1.73628	0.0147969			3801	NAP1L1	204528_s_at	-5.2508	-1129.29	215.069	0.60135	0.0147969
	2250	HMGCR	202540_s_at	4.73502	292.108	61.6911	2.16784	0.0147969			6151	USP15	209475_at	-5.24783	-186.22	35.4852	0.58510	0.0147969
	7965	PIK3R4	212740_at	4.73444	149.468	31.5702	1.35989	0.0147969			3986	MTMR9	204837_at	-5.24682	-234.366	44.6681	0.46610	0.0147969
	7563	GNAS	212273_x_at	4.73415	6714.8	1418.38	1.53783	0.0147969			866	IPO7	200993_at	-5.24595	-948.199	180.749	0.60721	0.0147969
	6100	KIF2C	209408_at	4.73365	677.907	143.21	1.67689	0.0147969			6862	TCF8	210875_s_at	-5.24406	-69.037	13.1648	0.15160	0.0147969
	11640	B4GALT5	221485_at	4.73286	1505.75	318.148	2.62455	0.0147969			3837	ARK5	204589_at	-5.24398	-698.208	133.145	0.35169	0.0147969
	1593	OSBP	201800_s_at	4.73252	288.251	60.9084	1.40744	0.0147969			8449	NPAS2	213462_at	-5.23918	-389.153	74.2774	0.31251	0.0147969
	9402	COPG	217749_at	4.7232	310.035	65.641	1.50254	0.0147969			1429	PRDX3	201619_at	-5.23313	-2135.94	408.157	0.60916	0.0147969
	1511	PEX19	201706_s_at	4.71907	136.736	28.9753	1.33583	0.0147969			6780	KYNU	210662_at	-5.23078	-79.1727	15.1359	0.13162	0.0147969
	1551	KIAA0063	201751_at	4.71841	594.398	125.974	1.85059	0.0147969			11418	RAP80	220746_s_at	-5.23068	-225.244	43.062	0.65349	0.0147969
	3140	TRIM38	203610_s_at	4.71815	267.394	56.6736	2.71157	0.0147969			5434	XRCC5	208642_s_at	-5.22836	-1676.42	320.639	0.70930	0.0147969
	7737	NIPBL	212469_at	4.71319	430.934	91.4314	2.94545	0.0147969			1234	PPP1CB	201408_at	-5.22419	-251.144	48.0732	0.49715	0.0147969
	2259	VAPB	202550_s_at	4.70852	954.385	202.693	1.80171	0.0147969			7402	MTUS1	212096_s_at	-5.2228	-3897.2	746.19	0.11803	0.0147969
	11424	FLJ14345	220760_x_at	4.70703	338.712	71.9587	2.61564	0.0147969			6192	HDGFRP3	209526_s_at	-5.21971	-712.506	136.503	0.42156	0.0147969
	4012	MGMT	204880_at	4.7042	155.128	32.9765	1.59314	0.0147969			3336	RAB11FIP2	203884_s_at	-5.21886	-219.715	42.1002	0.43305	0.0147969
	5060	IL15RA	207375_s_at	4.70242	191.614	40.748	2.84422	0.0147969			854	PDHA1	200980_s_at	-5.2127	-1805.07	346.282	0.55767	0.0147969
	3531	RAD51AP1	204146_at	4.6983	334.317	71.1569	1.86397	0.0147969			5944	CBR1	209213_at	-5.2084	-1227.55	235.687	0.40764	0.0147969
	9886	PPM2C	218273_s_at	4.6979	141.344	30.0866	3.36254	0.0147969			2493	HIS1	202814_s_at	-5.20353	-931.56	179.025	0.55669	0.0147969
	9317	RYK	216976_s_at	4.69455	289.468	61.6605	1.77986	0.0147969			6952	AF1Q	211071_s_at	-5.20219	-3683.57	708.08	0.22328	0.0147969
	9157	VGLL1	215729_s_at	4.69324	1504.5	320.569	217.61715	0.0147969			2794	RASSF2	203185_at	-5.19356	-413.394	79.5973	0.14311	0.0147969
	8227	TAF4	213090_s_at	4.69317	200.365	42.6929	1.48297	0.0147969			4078	DDX3Y	205000_at	-5.19246	-666.57	128.373	0.02595	0.0147969
	11171	MGC2603	220011_at	4.68719	108.855	23.224	1.41658	0.0147969			3215	HIBCH	203711_s_at	-5.19004	-129.905	25.0296	0.55763	0.0147969
	7808	KIAA0826	212548_s_at	4.68501	472.829	100.924	2.21624	0.0147969			4170	RNASE4	205141_at	-5.18956	-599.315	115.485	0.06113	0.0147969
	9430	PTD008	217780_at	4.68487	1081.01	230.745	1.51286	0.0147969			6272	ALDH1B1	209645_s_at	-5.1877	-190.301	36.6831	0.48368	0.0147969
	1752	PGM1	201968_s_at	4.68273	2616.74	558.807	2.53656	0.0147969			5505	USP11	208723_at	-5.18061	-640.358	123.607	0.57661	0.0147969
	9973	TNFRSF12A	218368_s_at	4.68139	1586.93	338.987	2.25279	0.0147969			3009	CDH2	203440_at	-5.17869	-468.116	90.3929	0.02559	0.0147969
	7355	MAPK3	212046_x_at	4.6714	312.777	66.9556	1.94264	0.0147969			7451	PBX1	212151_at	-5.17096	-1219.6	235.855	0.33116	0.0147969
	1747	ACSL1	201963_at	4.66916	524.745	112.385	2.39267	0.0147969			9446	NPL4	217796_s_at	-5.17051	-584.045	112.957	0.60531	0.0147969
	4445	PRRG2	205617_at	4.66746	135.182	28.9628	2.90715	0.0147969			4316	ZBTB20	205383_s_at	-5.16538	-510.565	98.8436	0.29464	0.0147969
	2206	FXYD3	202489_s_at	4.66743	2710.92	580.817	129.97998	0.0147969			2030	TACC2	202289_s_at	-5.16531	-1598.3	309.43	0.16842	0.0147969
	7706	TRIM33	212436_at	4.66647	226.349	48.5053	2.36955	0.0147969			9085	STOML2	215416_s_at	-5.16132	-1420.02	275.127	0.60141	0.0147969
	10799	GTPBP1	219357_at	4.66444	380.089	81.4864	2.96309	0.0147969			4230	SLC16A4	205234_at	-5.15988	-544.79	105.582	0.20568	0.0147969
	2249	HMGCR	202539_s_at	4.66235	353.78	75.8801	1.79461	0.0147969			2706	SMAD2	203075_at	-5.15422	-735.774	142.752	0.46008	0.0147969
	4823	GPR56	206582_s_at	4.65933	292.591	62.7968	3.42393	0.0147969			2918	PTPRM	203329_at	-5.15166	-416.931	80.9312	0.39637	0.0147969
	3108	C10orf116	203571_s_at	4.65531	162.966	35.0065	25.72591	0.0147969			9297	PDLIM5	216804_s_at	-5.15061	-2152.61	417.933	0.22551	0.0147969
	8933	APLP2	214875_x_at	4.65505	1261.7	271.04	2.44760	0.0147969			4574	ARSE	205894_at	-5.14603	-825.194	160.356	0.07352	0.0147969
	6670	LAT1-3TM	210396_s_at	4.64933	1038.12	223.284	1.81600	0.0147969			11340	FLJ13236	220441_at	-5.14545	-295.586	57.4461	0.18624	0.0147969
	9397	PERP	217744_s_at	4.64929	1412.84	303.883	1.89535	0.0147969			744	NCOR1	200854_at	-5.13912	-421.281	81.9753	0.52953	0.0147969
	330	GMEB2	44146_at	4.64892	270.549	58.1961	1.56454	0.0147969			8159	FLJ14346	212995_x_at	-5.13371	-1480.14	288.317	0.59456	0.0147969
	5592	COMT	208817_at	4.64816	940.373	202.311	2.28031	0.0147969			7766	KIAA0934	212503_s_at	-5.11081	-164.495	32.1857	0.36319	0.0147969
	7768	KIAA0892	212505_s_at	4.64615	155.448	33.4574	1.60063	0.0147969			9560	C15orf15	217915_s_at	-5.11038	-1759.95	344.387	0.48580	0.0147969
	8857	ROD1	214697_s_at	4.64566	402.119	86.5581	1.96988	0.0147969			5168	KAB	207719_x_at	-5.11014	-254.703	49.8427	0.59272	0.0147969
	5248	RFC1	208021_s_at	4.64204	255.323	55.0024	1.63689	0.0147969			27	RPL27	200025_s_at	-5.10926	-3724.21	728.914	0.79030	0.0147969
	3690	PIK3CA	204369_at	4.6394	451.179	97.2494	3.32686	0.0147969			519	CSRP1	200621_at	-5.10691	-1758.2	344.279	0.37631	0.0147969
	2700	GALNAC4S-6ST	203066_at	4.6388	280.615	60.4929	1.76490	0.0147969			1533	KIAA0100	201729_s_at	-5.10273	-461.251	90.393	0.68502	0.0147969
	5447	CLIC1	208659_at	4.63809	2036.43	439.065	1.42223	0.0147969			7052	C10orf86	211376_s_at	-5.1013	-862.98	169.169	0.33457	0.0147969
	2229	DLG1	202514_at	4.63744	631.127	136.094	2.56993	0.0147969			11360	BCAS3	220488_s_at	-5.10054	-175.879	34.4824	0.44727	0.0147969
	1792	EXT2	202012_s_at	4.63701	462.508	99.7428	1.65057	0.0147969			7524	FBXO21	212231_at	-5.09795	-529.495	103.864	0.51325	0.0147969
	6541	FYN	210105_s_at	4.62912	507.684	109.672	5.20363	0.0147969			3669	CXorf12	204340_at	-5.09694	-177.376	34.8005	0.48862	0.0147969
	1990	TRIB1	202241_at	4.62868	1230.65	265.875	2.79058	0.0147969			3383	CSTF3	203947_at	-5.09693	-581.932	114.173	0.58090	0.0147969
	7204	ZNF339	211778_s_at	4.62847	649.11	140.243	9.37365	0.0147969			4666	STAT4	206118_at	-5.08553	-349.223	68.6698	0.37524	0.0147969
	9375	YWHAB	217717_s_at	4.62725	876.884	189.504	1.48699	0.0147969			5973	HARSL	209252_at	-5.0836	-275.254	54.1454	0.71737	0.0147969
	9865	FLJ22794	218248_at	4.62669	943.356	203.894	2.72165	0.0147969			11849	KIAA1598	221802_s_at	-5.07552	-568.014	111.912	0.43400	0.0147969
	1937	CHPF	202175_at	4.62596	360.116	77.8467	2.18293	0.0147969			4327	RECK	205407_at	-5.07268	-85.8448	16.923	0.31712	0.0147969
	874	CD9	201005_at	4.62509	7183.52	1553.16	5.25175	0.0147969			10342	C8orf20	218777_at	-5.07078	-334.217	65.9103	0.59074	0.0147969
	1463	ITGA6	201656_at	4.62261	1535.81	332.24	4.49974	0.0147969			6888	FDFT1	210950_s_at	-5.07	-1059.85	209.044	0.61970	0.0147969
	2053	BCR	202315_s_at	4.6208	347.009	75.0972	2.27957	0.0147969			2272	ARL2	202564_x_at	-5.06861	-624.801	123.269	0.55945	0.0147969
	11102	SLC12A8	219874_at	4.62018	118.012	25.5428	2.96657	0.0147969			11076	MTRF1	219822_at	-5.06615	-81.6097	16.1088	0.49482	0.0147969
	3426	KDELR3	204017_at	4.61841	742.677	160.808	3.18709	0.0147969			5467	PRDX1	208680_at	-5.0642	-6081.57	1200.89	0.71384	0.0147969
	8478	PRKCI	213518_at	4.61068	782.034	169.614	2.35697	0.0147969			9846	NUBP2	218227_at	-5.0553	-176.827	34.9785	0.59930	0.0147969
	4580	ZNF264	205917_at	4.60968	115.008	24.9493	2.03399	0.0147969			6640	LOC90410	210312_s_at	-5.04866	-816.16	161.659	0.50613	0.0147969
	10330	PRKCH	218764_at	4.60795	493.403	107.077	3.27986	0.0147969			3377	FLJ10871	203941_at	-5.04722	-230.31	45.6311	0.53383	0.0147969
	5279	EHD1	208112_x_at	4.60671	502.102	108.994	2.04216	0.0147969			5150	CREM	207630_s_at	-5.04521	-589.114	116.767	0.25898	0.0147969
	8362	RABGAP1	213313_at	4.60299	515.351	111.96	1.59895	0.0147969			8686	PCM1	214118_x_at	-5.03572	-471.453	93.6218	0.45087	0.0147969
	9489	TFG	217839_at	4.60218	2123.87	461.491	1.69297	0.0147969			11498	LBH	221011_s_at	-5.02898	-1147.83	228.244	0.10673	0.0147969
	9052	GJB3	215243_s_at	4.602	637.627	138.554	6.65409	0.0147969			10177	PEO1	218590_at	-5.0277	-387.036	76.9807	0.36531	0.0147969
	2132	SRF	202401_s_at	4.59841	114.021	24.7958	1.72349	0.0147969			5878	COMMD4	209132_s_at	-5.02183	-477.54	95.0928	0.69154	0.0147969
	11779	STYK1	221696_s_at	4.59639	143.385	31.1952	4.35511	0.0147969			2299	LEPROTL1	202594_at	-5.01287	-474.323	94.6211	0.49086	0.0147969
	10777	VANGL1	219330_at	4.59576	283.439	61.674	2.22585	0.0147969			2173	DECR1	202447_at	-5.00995	-449.497	89.7208	0.59407	0.0147969
	4836	APOBEC3B	206632_s_at	4.59418	1072.44	233.435	3.56069	0.0147969			10285	NARG2	218713_at	-5.0066	-275.368	55.0009	0.60361	0.0147969
	3421	DNAL4	204008_at	4.58946	187.432	40.8398	2.50812	0.0147969			1995	CDK4	202246_s_at	-5.0028	-1483.23	296.48	0.66288	0.0147969
	4858	HCG4	206685_at	4.58717	70.5565	15.3813	17.65497	0.0147969			7960	DMN	212730_at	-5.00189	-754.784	150.9	0.33920	0.0147969
	7175	FLJ20323	211724_x_at	4.58714	227.803	49.6613	1.40919	0.0147969			4109	ASNS	205047_s_at	-5.00012	-2266.05	453.199	0.33355	0.0147969
	7082	MAPK11	211499_s_at	4.58681	129.144	28.1554	2.28165	0.0147969			3644	MIPEP	204305_at	-4.99831	-224.585	44.9322	0.54809	0.0147969
	4171	ABCD1	205142_x_at	4.58603	148.519	32.3852	2.19862	0.0147969			3513	LIG3	204123_at	-4.99555	-179.957	36.0235	0.50858	0.0147969
	3117	SLC7A6	203580_s_at	4.58018	313.971	68.5499	1.56435	0.0147969			3719	APOC1	204416_x_at	-4.99435	-616.629	123.465	0.10156	0.0147969
	538	YWHAZ	200640_at	4.57457	2492.84	544.934	1.40945	0.0147969			2880	GBE1	203282_at	-4.98925	-939.127	188.23	0.54939	0.0147969
	133	JAG2	32137_at	4.5732	384.405	84.056	2.13525	0.0147969			3406	CASP9	203984_s_at	-4.98674	-151.55	30.3906	0.62654	0.0147969
	1036	GNAI3	201181_at	4.57305	145.967	31.919	1.58750	0.0147969			4777	GABRA5	206456_at	-4.98348	-816.345	163.81	0.01674	0.0147969
	1928	PPP1R2	202166_s_at	4.57143	252.942	55.3311	1.60005	0.0147969			3763	ENO3	204483_at	-4.98185	-314.383	63.1057	0.22462	0.0147969
	10947	TMC5	219580_s_at	4.56259	249.793	54.748	3.21448	0.0147969			7073	RAB36	211471_s_at	-4.98059	-94.5994	18.9936	0.49832	0.0147969
	2353	SERTAD2	202656_s_at	4.56123	649.899	142.483	1.92463	0.0147969			1321	IGFBP4	201508_at	-4.97242	-7424.58	1493.15	0.13752	0.0147969
	10218	MGC11349	218639_s_at	4.56123	95.7019	20.9816	1.65330	0.0147969			3715	EIF1AY	204409_s_at	-4.9667	-440.329	88.6563	0.01346	0.0147969
	10305	ZNF544	218735_s_at	4.55269	390.518	85.7774	1.75817	0.0147969			1683	ARAF	201895_at	-4.96435	-287.032	57.8188	0.68012	0.0147969
	3793	BRD1	204520_x_at	4.55235	234.896	51.5989	1.79513	0.0147969			7839	AQR	212583_at	-4.95783	-91.9416	18.5447	0.48181	0.0147969
	11595	SH3BGRL3	221269_s_at	4.54773	1680.78	369.587	4.19242	0.0147969			6239	PNMA2	209598_at	-4.95557	-763.732	154.116	0.21052	0.0147969
	4627	BRAF	206044_s_at	4.54165	115.52	25.4357	2.32976	0.0147969			10918	DLL3	219537_x_at	-4.95307	-107.78	21.7602	0.39338	0.0147969
	2230	DLG1	202515_at	4.53726	783.197	172.615	2.54087	0.0147969			8182	SSA2	213027_at	-4.95071	-232.388	46.9404	0.61342	0.0147969
	9420	PIGT	217770_at	4.53566	677.169	149.299	1.77546	0.0147969			5744	TCF12	208986_at	-4.95003	-522.284	105.511	0.51252	0.0147969
	2354	SERTAD2	202657_s_at	4.53415	490.09	108.088	1.87441	0.0147969			2075	NR4A1	202340_x_at	-4.94966	-167.464	33.8334	0.26700	0.0147969
	10663	BRIX	219177_at	4.53407	183.129	40.3896	1.78474	0.0147969			5675	C1QBP	208910_s_at	-4.94446	-3876.32	783.973	0.50871	0.0147969
	9538	EPLIN	217892_s_at	4.53105	1174.51	259.212	3.35509	0.0147969			10161	C14orf123	218572_at	-4.94411	-370.899	75.0184	0.50292	0.0147969
	6827	RICS	210791_s_at	4.53104	150.991	33.3237	2.55968	0.0147969			11091	NUDT11	219855_at	-4.94364	-285.082	57.6665	0.09532	0.0147969
	7302	MGC5395	211986_at	4.52563	1142.82	252.522	1.89500	0.0147969			6190	HDGFRP3	209524_at	-4.93961	-652.801	132.156	0.42673	0.0147969
	4437	SMURF2	205596_s_at	4.52406	1080.9	238.923	3.94984	0.0147969			4129	PIGF	205077_s_at	-4.93551	-427.651	86.6479	0.64140	0.0147969
	7407	KPNA6	212101_at	4.51671	494.804	109.55	1.85639	0.0147969			4835	USP9Y	206624_at	-4.93489	-113.871	23.0746	0.06328	0.0147969
	177	TJP3	35148_at	4.51598	164.737	36.4787	2.96285	0.0147969			1109	NME2	201268_at	-4.93451	-3548.08	719.034	0.70504	0.0147969
	6181	POLR2F	209511_at	4.513	1078.01	238.867	2.00566	0.0147969			8743	DAZAP2	214334_x_at	-4.92598	-2113.5	429.051	0.57906	0.0147969
	11940	SDHAL2	222021_x_at	4.5112	693.57	153.744	1.40601	0.0147969			11736	MGC4825	221620_s_at	-4.92443	-533.204	108.277	0.61616	0.0147969
	10510	MRPS17	218982_s_at	4.50587	2892.78	642.003	2.67501	0.0147969			2986	DDB2	203409_at	-4.92293	-660.259	134.119	0.34166	0.0147969
	645	CAPN1	200752_s_at	4.50449	466.923	103.657	2.43056	0.0147969			822	HSBP1	200941_at	-4.91823	-1026.7	208.755	0.47159	0.0147969
	10452	GMIP	218913_s_at	4.50348	116.227	25.8083	2.95430	0.0147969			10833	TRIM68	219405_at	-4.91724	-265.044	53.901	0.43193	0.0147969
	8191	STAU	213037_x_at	4.50294	2307.88	512.527	1.73200	0.0147969			3361	HPGD	203914_x_at	-4.91641	-1302.62	264.954	0.08094	0.0147969
	258	PRKD2	38269_at	4.50256	750.466	166.675	2.46082	0.0147969			10087	RNASEH1	218496_at	-4.9161	-406.603	82.7084	0.66834	0.0147969
	850	TAX1BP1	200976_s_at	4.4998	3355.61	745.723	2.18425	0.0147969			4791	CYP24A1	206504_at	-4.91497	-2113.89	430.092	0.03364	0.0147969
	7761	MARCH-VI	212498_at	4.4986	427.738	95.0826	1.36787	0.0147969			4276	DDC	205311_at	-4.91482	-277.152	56.3911	0.05734	0.0147969
	6223	POFUT2	209578_s_at	4.49656	299.056	66.5077	2.25721	0.0147969			4072	FGB	204988_at	-4.9091	-932.016	189.855	0.04488	0.0147969
	7783	SMARCA4	212520_s_at	4.49298	403.878	89.8908	3.14331	0.0147969			5118	MSL3L1	207551_s_at	-4.90808	-292.189	59.5323	0.57523	0.0147969
	873	UBE2V1	201002_s_at	4.4923	641.069	142.704	1.30986	0.0147969			11995	MRPL17	222216_s_at	-4.90548	-644.268	131.336	0.65455	0.0147969
	6069	ANXA3	209369_at	4.4915	1076.46	239.666	2.40555	0.0147969			1739	CIB1	201953_at	-4.90423	-873.668	178.146	0.63644	0.0147969
	4558	TULP3	205854_at	4.48557	240.159	53.5403	1.48197	0.0147969			512	CLTC	200614_at	-4.90409	-2523.37	514.544	0.78912	0.0147969
	5501	DDX17	208719_s_at	4.48381	135.379	30.1929	13.34802	0.0147969			9541	FLJ20758	217895_at	-4.89974	-314.769	64.2421	0.74798	0.0147969
	10967	KCNK5	219615_s_at	4.48277	159.808	35.6495	2.04431	0.0147969			4338	SLC22A3	205421_at	-4.8847	-301.021	61.6253	0.01390	0.0147969
	4196	MAFF	205193_at	4.47925	238.597	53.2673	2.63372	0.0147969			9022	KIAA1043	215146_s_at	-4.88424	-94.5481	19.3578	0.47059	0.0147969
	7804	AIM1	212543_at	4.47604	1424.94	318.349	8.91795	0.0147969			11682	REC14	221532_s_at	-4.88144	-609.474	124.855	0.77208	0.0147969
	9539	FLJ12666	217893_s_at	4.47068	244.269	54.638	1.52913	0.0147969			8440	GBA	213448_at	-4.87746	-188.385	38.6236	0.57084	0.0147969
	6264	PPP2R3A	209633_at	4.47041	515.66	115.35	4.46970	0.0147969			79	RPS6	200081_s_at	-4.87206	-7378.59	1514.47	0.67925	0.0147969
	4312	MDFI	205375_at	4.46856	91.4682	20.4693	3.10360	0.0147969			7106	HPGD	211548_s_at	-4.87008	-984.75	202.204	0.07353	0.0147969
	10371	SH3GLB2	218813_s_at	4.46638	225.372	50.4596	2.09690	0.0147969			3954	PPOX	204788_s_at	-4.86889	-106.567	21.8873	0.61339	0.0147969
	4722	LY6D	206276_at	4.46637	357.372	80.014	44.24635	0.0147969			11814	SSH1	221752_at	-4.86661	-290.259	59.6429	0.59552	0.0147969
	9569	HSPC023	217926_at	4.46491	983.272	220.222	1.35248	0.0147969			6987	PDE10A	211171_s_at	-4.86624	-71.9805	14.7918	0.44032	0.0147969
	9793	FLJ10305	218169_at	4.46274	230.949	51.7506	2.00791	0.0147969			864	SNX17	200991_s_at	-4.86301	-708.866	145.767	0.63776	0.0147969
	9977	FTS	218373_at	4.45796	441.737	99.0895	1.82641	0.0147969			7583	PSMD14	212296_at	-4.86169	-1299.94	267.385	0.75916	0.0147969
	3778	EVPL	204503_at	4.45523	194.556	43.6692	2.54857	0.0147969			10301	LXN	218729_at	-4.85869	-2071.82	426.416	0.00744	0.0147969
	4500	ABLIM3	205730_s_at	4.4534	363.841	81.6996	7.42725	0.0147969			9964	C20orf98	218359_at	-4.85614	-279.774	57.6125	0.44964	0.0147969
	7174	ZNF551	211721_s_at	4.4483	86.9838	19.5544	1.92331	0.0147969			3091	COX11	203551_s_at	-4.85032	-263.929	54.4147	0.45152	0.0147969
	2985	PPL	203407_at	4.44224	1804.58	406.231	18.88482	0.0147969			8239	SQSTM1	213112_s_at	-4.84589	-487.397	100.579	0.34021	0.0147969
	3993	ZBTB11	204847_at	4.43374	245.219	55.3075	1.46815	0.0147969			2590	NAG	202926_at	-4.84497	-177.748	36.6871	0.69929	0.0147969
	1165	CCT6A	201327_s_at	4.4258	3250.65	734.478	2.28933	0.0147969			4607	IL15	205992_s_at	-4.84163	-562.955	116.274	0.15339	0.0147969
	10396	IMP-2	218847_at	4.42555	591.38	133.629	4.39820	0.0147969			11526	LOC51204	221069_s_at	-4.84006	-375.94	77.6725	0.60914	0.0147969
	11118	SSH3	219919_s_at	4.42548	123.085	27.8128	2.10157	0.0147969			525	TEBP	200627_at	-4.83921	-3157.07	652.395	0.73044	0.0147969
	381	SSH3	51192_at	4.42357	185.221	41.8715	1.74656	0.0147969			5143	PEMT	207621_s_at	-4.83813	-307.599	63.578	0.59010	0.0147969
	872	UBE2V1	201001_s_at	4.42169	1412.75	319.506	2.07332	0.0147969			601	EEF1B2	200705_s_at	-4.83807	-5094.31	1052.96	0.63284	0.0147969
	1054	CSTB	201201_at	4.42078	3726.01	842.84	1.62751	0.0147969			1053	CREG1	201200_at	-4.83706	-1645.21	340.126	0.53078	0.0147969
	3687	F3	204363_at	4.41859	1222.03	276.566	32.62165	0.0147969			10644	PBK	219148_at	-4.83676	-1373.86	284.047	0.39393	0.0147969
	9032	ITGA6	215177_s_at	4.41853	2796.1	632.812	5.76241	0.0147969			3264	GPKOW	203776_at	-4.82898	-335.838	69.5463	0.60890	0.0147969
	10035	MED28	218438_s_at	4.41652	196.791	44.5579	1.48649	0.0147969			132	PEX6	320_at	-4.82838	-103.689	21.4749	0.58769	0.0147969
	3504	NFYA	204108_at	4.40913	169.105	38.3533	1.50412	0.0147969			6118	EIF2B4	209429_x_at	-4.82531	-463.795	96.1171	0.65445	0.0147969
	9075	C7orf24	215380_s_at	4.40457	1909.82	433.6	1.57535	0.0147969			3360	HPGD	203913_s_at	-4.82428	-880.868	182.59	0.08792	0.0147969
	5938	LMO4	209205_s_at	4.40103	294.015	66.806	1.70922	0.0147969			10796	NHLRC2	219353_at	-4.81761	-125.495	26.0492	0.48187	0.0147969
	1162	EMP1	201324_at	4.39968	1874.68	426.094	8.84921	0.0147969			5575	PSMB5	208799_at	-4.81295	-2589.65	538.06	0.57005	0.0147969
	11180	STYK1	220030_at	4.38681	179.402	40.8957	12.96738	0.0147969			11772	C15orf12	221688_s_at	-4.81077	-855.245	177.777	0.57886	0.0147969
	855	GNAS	200981_x_at	4.38536	6315.89	1440.22	1.50806	0.0147969			6287	CHUK	209666_s_at	-4.80603	-144.696	30.1072	0.57453	0.0147969
	3668	RGS19	204336_s_at	4.38447	277.441	63.2781	1.87574	0.0147969			7257	HNRPA3	211932_at	-4.80047	-598.461	124.667	0.55343	0.0147969
	1538	MARCH-VI	201736_s_at	4.38305	1270.81	289.937	2.40240	0.0147969			370	PRDM4	49485_at	-4.79779	-83.9052	17.4883	0.70150	0.0147969
	2204	H2AFV	202487_s_at	4.38178	2424.36	553.283	1.65852	0.0147969			7590	CLASP2	212306_at	-4.79728	-211.244	44.0341	0.65231	0.0147969
	11017	METTL4	219698_s_at	4.38097	80.7662	18.4357	1.39651	0.0147969			2703	MYO1E	203072_at	-4.79576	-888.079	185.18	0.33623	0.0147969
	2621	DYRK2	202968_s_at	4.37953	178.085	40.6631	2.14424	0.0147969			6818	CASP9	210775_x_at	-4.79546	-109.32	22.7966	0.70320	0.0147969
	5795	EHD1	209039_x_at	4.37312	646.747	147.891	2.08343	0.0147969			3633	FARS2	204283_at	-4.79349	-131.175	27.3653	0.70961	0.0147969
	11024	SH3TC2	219710_at	4.37073	115.498	26.4254	7.41332	0.0147969			3955	FMNL1	204789_at	-4.78892	-145.543	30.3916	0.26642	0.0147969
	1966	ARFGAP3	202211_at	4.36418	382.836	87.7225	1.88791	0.0147969			10714	MRPL46	219244_s_at	-4.78805	-350.133	73.1265	0.65006	0.0147969
	10942	ZNF12	219571_s_at	4.36266	272.203	62.3938	2.02969	0.0147969			2196	TUBGCP2	202477_s_at	-4.78603	-398.896	83.346	0.57961	0.0147969
	4172	NCF4	205147_x_at	4.35989	97.3864	22.3369	2.78482	0.0147969			4522	SLC27A2	205768_s_at	-4.78466	-592.767	123.889	0.26350	0.0147969
	2438	RFXANK	202758_s_at	4.35779	434.829	99.7821	1.71984	0.0147969			331	FLJ10385	44563_at	-4.7828	-499.749	104.489	0.55929	0.0147969
	7715	KBTBD2	212447_at	4.3575	334.271	76.7117	1.52075	0.0147969			10486	MGC3265	218953_s_at	-4.77964	-174.597	36.5293	0.52903	0.0147969
	8823	PAM	214620_x_at	4.3538	735.469	168.926	6.84887	0.0147969			8692	NUDT13	214136_at	-4.77925	-54.8675	11.4804	0.55530	0.0147969
	596	KDELR2	200700_s_at	4.34932	3954.16	909.144	2.24174	0.0147969			9997	VPS13C	218396_at	-4.77578	-324.964	68.0443	0.58593	0.0147969
	8582	CAP1	213798_s_at	4.34577	824.171	189.649	1.33252	0.0147969			5183	PQBP1	207769_s_at	-4.77196	-545.69	114.353	0.49563	0.0147969
	2547	PBX2	202875_s_at	4.34492	129.341	29.7683	1.90065	0.0147969			6753	TP53I3	210609_s_at	-4.76843	-1590.66	333.583	0.40781	0.0147969
											848	ACTA2	200974_at	-4.76408	-444.34	93.2688	0.23817	0.0147969
											1160	ATP5B	201322_at	-4.76041	-3740.93	785.842	0.68195	0.0147969
											9418	C14orf166	217768_at	-4.76022	-1765.4	370.865	0.73078	0.0147969
											6869	ASPH	210896_s_at	-4.75855	-2126.81	446.944	0.57877	0.0147969
											1087	DDX1	201241_at	-4.74956	-1502.97	316.445	0.62703	0.0147969
											8803	SNX1	214531_s_at	-4.74843	-233.329	49.1381	0.61503	0.0147969
											11691	SPFH2	221543_s_at	-4.74822	-200.792	42.2879	0.57911	0.0147969
											10738	C9orf82	219276_x_at	-4.74804	-424.501	89.4055	0.58332	0.0147969
											10516	SLC35E3	218988_at	-4.74523	-366.373	77.2088	0.50363	0.0147969
											9290	HDGFRP3	216693_x_at	-4.74284	-528.866	111.508	0.43514	0.0147969
											3857	NR4A2	204622_x_at	-4.7393	-96.4143	20.3436	0.35205	0.0147969
											10775	GPRC5C	219327_s_at	-4.7378	-246.475	52.023	0.33722	0.0147969
											1152	SH3BGRL	201312_s_at	-4.73299	-979.427	206.936	0.41173	0.0147969
											347	FLJ10241	45828_at	-4.73224	-814.445	172.106	0.51579	0.0147969
											10266	FANCF	218689_at	-4.73194	-224.877	47.5232	0.38930	0.0147969
											7424	C10orf61	212121_at	-4.72854	-463.718	98.068	0.68228	0.0147969
											5141	BCS1L	207618_s_at	-4.72736	-294.318	62.2584	0.68799	0.0147969
											1418	PWP1	201606_s_at	-4.72664	-1086.24	229.811	0.58339	0.0147969
											7434	CYFIP1	212133_at	-4.72256	-228.987	48.4879	0.62466	0.0147969
											1045	PITPNA	201190_s_at	-4.71947	-231.112	48.9699	0.73801	0.0147969
											633	PGK1	200738_s_at	-4.71923	-2343.47	496.578	0.78856	0.0147969
											7889	C14orf32	212644_s_at	-4.71451	-430.888	91.3963	0.53784	0.0147969
											10989	FLJ20186	219646_at	-4.70515	-256.418	54.4973	0.66932	0.0147969
											5865	TUBA3	209118_s_at	-4.70332	-5061.36	1076.13	0.27964	0.0147969
											2026	HADH2	202282_at	-4.70324	-2130.57	453.001	0.52421	0.0147969
											9248	NR4A2	216248_s_at	-4.69546	-172.843	36.8106	0.27681	0.0147969
											6802	CA12	210735_s_at	-4.68711	-3402.02	725.825	0.02952	0.0147969
											1986	NNMT	202237_at	-4.6841	-3698.25	789.533	0.24564	0.0147969
											6994	CNTN1	211203_s_at	-4.68383	-1195.79	255.301	0.05521	0.0147969
											3335	RAB11FIP2	203883_s_at	-4.67802	-316.84	67.7294	0.47089	0.0147969
											5054	LIG3	207348_s_at	-4.67599	-94.8286	20.2799	0.62174	0.0147969
											686	DAZAP2	200794_x_at	-4.67543	-1944.26	415.846	0.63821	0.0147969
											8331	PCBP2	213264_at	-4.6754	-339.671	72.6507	0.31213	0.0147969
											7353	RPL7	212042_x_at	-4.67333	-2981.3	637.94	0.77228	0.0147969
											5954	TNPO1	209226_s_at	-4.66523	-960.177	205.815	0.63777	0.0147969
											10878	KDELC1	219479_at	-4.66446	-109.312	23.4351	0.52201	0.0147969
											10621	FKBP11	219118_at	-4.66204	-506.301	108.601	0.26790	0.0147969
											11549	PRDM13	221168_at	-4.66164	-96.7662	20.758	0.16587	0.0147969
											9361	IDE	217496_s_at	-4.66085	-470.545	100.957	0.52360	0.0147969
											3443	SCG2	204035_at	-4.6601	-68.9571	14.7973	0.32527	0.0147969
											5869	QDPR	209123_at	-4.65988	-675.347	144.928	0.59373	0.0147969
											9330	C22orf9	217118_s_at	-4.65882	-520.068	111.631	0.46806	0.0147969
											10127	HCFC1R1	218537_at	-4.65858	-269.039	57.7513	0.52955	0.0147969
											4619	S100A3	206027_at	-4.65297	-282.105	60.629	0.19687	0.0147969
											3780	EPB49	204505_s_at	-4.65158	-213.438	45.8851	0.35681	0.0147969
											724	RAP1B	200833_s_at	-4.65117	-981.589	211.041	0.74406	0.0147969
											5151	TNFRSF1A	207643_s_at	-4.64781	-1326.79	285.466	0.58179	0.0147969
											4978	EMR1	207111_at	-4.64511	-188.991	40.686	0.17504	0.0147969
											2131	AP3S2	202399_s_at	-4.6441	-474.956	102.271	0.72285	0.0147969
											5072	PCSK6	207414_s_at	-4.6416	-106.673	22.9819	0.31167	0.0147969
											9097	MAP7	215471_s_at	-4.63985	-513.842	110.745	0.47323	0.0147969
											1616	CGI-49	201826_s_at	-4.63953	-219.514	47.3139	0.52691	0.0147969
											6228	MINPP1	209585_s_at	-4.63652	-394.523	85.0905	0.53322	0.0147969
											703	CCT7	200812_at	-4.63281	-2128.94	459.536	0.70398	0.0147969
											10555	OPN3	219032_x_at	-4.63232	-1170.31	252.641	0.55895	0.0147969
											7280	SUI1	211956_s_at	-4.63086	-4250.2	917.797	0.79002	0.0147969
											5386	BTF3	208517_x_at	-4.63067	-3206.67	692.484	0.78181	0.0147969
											5709	BECN1	208946_s_at	-4.62384	-481.873	104.215	0.66575	0.0147969
											1915	NEDD9	202150_s_at	-4.61915	-579.91	125.545	0.28393	0.0147969
											2359	WASPIP	202664_at	-4.61232	-289.26	62.7147	0.06201	0.0147969
											8118	LOC137886	212934_at	-4.61085	-191.49	41.5302	0.51078	0.0147969
											10108	PHF17	218517_at	-4.61065	-780.974	169.385	0.28629	0.0147969
											3829	PIN4	204572_s_at	-4.61026	-84.3032	18.286	0.54003	0.0147969
											10608	C12orf5	219099_at	-4.60952	-513.956	111.499	0.66013	0.0147969
											7526	MAP1B	212233_at	-4.60893	-1510.59	327.753	0.55385	0.0147969
											10163	LMCD1	218574_s_at	-4.60632	-548.632	119.104	0.26544	0.0147969
											1939	BLMH	202179_at	-4.60563	-340.146	73.8545	0.55784	0.0147969
											10517	SLC30A5	218989_x_at	-4.60225	-281.901	61.2529	0.69068	0.0147969
											1286	GSTO1	201470_at	-4.60013	-2623.87	570.391	0.57098	0.0147969
											10103	WDR12	218512_at	-4.59863	-764.669	166.282	0.59645	0.0147969
											7133	FBL	211623_s_at	-4.59628	-3662.79	796.903	0.60764	0.0147969
											4583	RAB3B	205925_s_at	-4.59302	-164.91	35.9044	0.27654	0.0147969
											9791	LOC51321	218167_at	-4.58815	-782.345	170.514	0.64930	0.0147969
											1699	COASY	201913_s_at	-4.58318	-840.228	183.329	0.55795	0.0147969
											8383	RPS4X	213347_x_at	-4.57869	-4711.29	1028.96	0.75064	0.0147969
											8068	LOC203069	212866_at	-4.57728	-256.347	56.0042	0.48733	0.0147969
											7205	AP2A2	211779_x_at	-4.55775	-491.113	107.753	0.64340	0.0147969
											2846	PDLIM5	203242_s_at	-4.55445	-1684.13	369.777	0.21514	0.0147969
											11860	RAB35	221819_at	-4.55138	-197.858	43.4721	0.77554	0.0147969
											1761	RSU1	201980_s_at	-4.54764	-335.138	73.695	0.67543	0.0147969
											4724	PRKY	206279_at	-4.54606	-54.6942	12.0311	0.25962	0.0147969
											2522	PCK2	202847_at	-4.5459	-530.114	116.614	0.43060	0.0147969
											6848	PDE4D	210837_s_at	-4.54309	-243.294	53.5524	0.18176	0.0147969
											7567	MAC30	212279_at	-4.54166	-924.044	203.459	0.65546	0.0147969
											1343	EIF4A1	201530_x_at	-4.5396	-5927.55	1305.74	0.71419	0.0147969
											10098	HIG2	218507_at	-4.53849	-702.712	154.834	0.44449	0.0147969
											1246	CUL4A	201424_s_at	-4.53402	-252.326	55.6518	0.51312	0.0147969
											2123	BASP1	202391_at	-4.53385	-5994.69	1322.21	0.45674	0.0147969
											11036	PCDH9	219737_s_at	-4.53138	-787.078	173.695	0.02645	0.0147969
											5907	AATF	209165_at	-4.53017	-757.59	167.232	0.60425	0.0147969
											1483	PSMA1	201676_x_at	-4.52551	-2627.98	580.705	0.65391	0.0147969
											4708	YAF2	206238_s_at	-4.51629	-228.356	50.5628	0.50180	0.0147969
											4214	APOH	205216_s_at	-4.51442	-478.244	105.937	0.04916	0.0147969
											2780	KIAA0409	203171_s_at	-4.51215	-235.177	52.1209	0.49848	0.0147969
											10660	CCDC2	219174_at	-4.51197	-98.8727	21.9134	0.33452	0.0147969
											11745	ACATE2	221641_s_at	-4.511	-419.735	93.047	0.65766	0.0147969
											6258	PIGH	209625_at	-4.50902	-167.3	37.1034	0.55892	0.0147969
											1898	WWTR1	202133_at	-4.50346	-472.004	104.809	0.61200	0.0147969
											1670	ARIH1	201880_at	-4.49699	-293.275	65.2159	0.72432	0.0147969
											4697	GRB14	206204_at	-4.49667	-270.809	60.2243	0.27997	0.0147969
											4592	CGREF1	205937_at	-4.49623	-89.7532	19.9619	0.12591	0.0147969
											7969	BBS4	212744_at	-4.49572	-194.486	43.2602	0.49797	0.0147969
											9352	IL15	217371_s_at	-4.49305	-104.749	23.3137	0.25373	0.0147969
											9952	SESN1	218346_s_at	-4.48965	-106.344	23.6864	0.61544	0.0147969
											7164	RPL4	211710_x_at	-4.48914	-7603.49	1693.75	0.72193	0.0147969
											4192	FANCC	205189_s_at	-4.48688	-108.762	24.2401	0.68773	0.0147969
											723	SCD	200832_s_at	-4.48297	-4646.57	1036.49	0.33795	0.0147969
											7399	MTUS1	212093_s_at	-4.47976	-1550.65	346.146	0.12426	0.0147969
											11867	C20orf18	221827_at	-4.47921	-1471.82	328.59	0.47491	0.0147969
											8063	MGC11308	212861_at	-4.479	-275.516	61.5129	0.66961	0.0147969
											9151	ATP2B1	215716_s_at	-4.47583	-384.017	85.7978	0.61263	0.0147969
											9937	PRDM4	218329_at	-4.47383	-129.562	28.9601	0.74364	0.0147969
											9602	NGFRAP1	217963_s_at	-4.47358	-3133.53	700.452	0.70379	0.0147969
											10232	SLC25A15	218653_at	-4.46859	-436.653	97.7161	0.46461	0.0147969
											9128	GGT1	215603_x_at	-4.467	-782.983	175.282	0.29534	0.0147969
											20	RPS13	200018_at	-4.45809	-5547.45	1244.36	0.70706	0.0147969
											6810	PSMA1	210759_s_at	-4.45799	-2043.36	458.359	0.63351	0.0147969
											5591	ANXA2	208816_x_at	-4.45755	-2270.12	509.275	0.55746	0.0147969
											656	RPLP1	200763_s_at	-4.45187	-4992.11	1121.35	0.78656	0.0147969
											2507	GPX2	202831_at	-4.44897	-7114.98	1599.24	0.03435	0.0147969
											10756	ECHDC3	219298_at	-4.44828	-190.895	42.9145	0.38010	0.0147969
											209	MIPEP	36830_at	-4.4482	-117.367	26.3852	0.58578	0.0147969
											7262	EIF4B	211937_at	-4.44634	-2063.97	464.196	0.59602	0.0147969
											1914	NEDD9	202149_at	-4.44	-1035.45	233.21	0.20928	0.0147969
											9758	NIF3L1	218133_s_at	-4.43584	-311.986	70.3332	0.76499	0.0147969
											3782	PPP3R1	204507_s_at	-4.43435	-114.93	25.9181	0.58294	0.0147969
											2187	PFKFB3	202464_s_at	-4.43279	-1760.23	397.093	0.23308	0.0147969
											4346	BCHE	205433_at	-4.4324	-147.886	33.3648	0.15269	0.0147969
											4488	MAP2K6	205698_s_at	-4.43159	-665.223	150.109	0.17576	0.0147969
											2862	DCTN6	203261_at	-4.43051	-657.602	148.426	0.57048	0.0147969
											8221	SLC35D2	213082_s_at	-4.43029	-121.979	27.5329	0.49323	0.0147969
											8082	SEC23A	212887_at	-4.42911	-811.35	183.186	0.51564	0.0147969
											3927	IARS	204744_s_at	-4.42299	-2196.83	496.684	0.71986	0.0147969
											2793	FBN2	203184_at	-4.42254	-1001.23	226.392	0.03312	0.0147969
											6516	RND1	210056_at	-4.41167	-383.824	87.0021	0.11652	0.0147969
											3346	PLCB4	203895_at	-4.40969	-284.005	64.4047	0.30006	0.0147969
											2007	STXBP1	202260_s_at	-4.40828	-269.819	61.2072	0.58048	0.0147969
											11395	FLJ22800	220639_at	-4.39945	-2157.95	490.505	0.00648	0.0147969
											5053	FST	207345_at	-4.39923	-82.8786	18.8393	0.37261	0.0147969
											5921	IRS2	209185_s_at	-4.39774	-2507.18	570.107	0.35485	0.0147969
											2328	SERPINE1	202627_s_at	-4.39514	-943.302	214.624	0.07238	0.0147969
											4046	FST	204948_s_at	-4.39155	-265.967	60.5634	0.36103	0.0147969
											6329	NTHL1	209731_at	-4.39006	-286.644	65.2938	0.51246	0.0147969
											387	LYK5	52169_at	-4.38929	-269.399	61.3765	0.71611	0.0147969
											6734	AKR1C4	210558_at	-4.38836	-103.692	23.6288	0.24383	0.0147969
											2749	RB1	203132_at	-4.38606	-136.036	31.0156	0.63804	0.0147969
											4971	SLC25A11	207088_s_at	-4.38545	-378.198	86.2393	0.70015	0.0147969
											865	IPO7	200992_at	-4.38543	-900.061	205.239	0.69539	0.0147969
											10414	MLYCD	218869_at	-4.38407	-123.262	28.1158	0.52455	0.0147969
											10523	EDN1	218995_s_at	-4.3821	-466.416	106.437	0.30704	0.0147969
											5754	POLR2C	208996_s_at	-4.38198	-945.064	215.67	0.61892	0.0147969
											3304	NJMU-R1	203830_at	-4.38115	-120.04	27.3993	0.57365	0.0147969
											8913	BTF3	214800_x_at	-4.37542	-894.008	204.325	0.73955	0.0147969
											10205	MGC2752	218624_s_at	-4.37345	-156.51	35.7863	0.49488	0.0147969
											1826	ALDH3A2	202054_s_at	-4.36998	-1443.33	330.283	0.48855	0.0147969
											8584	CFH	213800_at	-4.3673	-154.171	35.3013	0.28756	0.0147969
											10473	FBXL15	218938_at	-4.36418	-188.362	43.161	0.38802	0.0147969
											4079	DDX3Y	205001_s_at	-4.36118	-156.795	35.9525	0.05056	0.0147969
											2704	COG2	203073_at	-4.35859	-171.139	39.2647	0.77169	0.0147969
											10861	FLJ20533	219449_s_at	-4.35821	-904.855	207.621	0.65796	0.0147969
											11631	RPL15	221476_s_at	-4.35591	-3258.27	748.011	0.61874	0.0147969
											11588	MAGED4	221261_x_at	-4.35117	-145.628	33.4687	0.32412	0.0147969
											4100	MAP3K8	205027_s_at	-4.34701	-72.1675	16.6017	0.44776	0.0147969
											7184	PSMA1	211746_x_at	-4.3449	-2413.29	555.43	0.67424	0.0147969
											2100	MGC5139	202365_at	-4.34252	-202.082	46.5358	0.76451	0.0147969
											950	ATP6V1B2	201089_at	-4.34121	-283.301	65.2586	0.78721	0.0147969
											8538	MARS	213671_s_at	-4.34087	-965.841	222.5	0.62379	0.0147969
											11455	DPP8	220939_s_at	-4.33855	-323.027	74.4549	0.71411	0.0147969
											2921	DHX8	203334_at	-4.33771	-109.954	25.3484	0.74678	0.0147969
											9079	CFHL1	215388_s_at	-4.33642	-605.743	139.687	0.24527	0.0147969
											403	THADA	54632_at	-4.33353	-246.812	56.9541	0.56630	0.0147969
											11988	FLJ21820	222193_at	-4.33265	-101.626	23.4559	0.53649	0.0147969
											5920	IRS2	209184_s_at	-4.33203	-763.776	176.309	0.42101	0.0147969
											2939	ORC4L	203352_at	-4.33168	-131.434	30.3425	0.53898	0.0147969
											6332	ABCG2	209735_at	-4.32751	-949.953	219.515	0.35103	0.0147969
											2732	UBE2M	203109_at	-4.32662	-1337.86	309.217	0.46870	0.0147969
											9442	SNX5	217792_at	-4.32365	-550.969	127.431	0.68382	0.0147969
											7416	SLC39A14	212110_at	-4.32013	-779.209	180.367	0.60588	0.0147969
											7179	POLR2L	211730_s_at	-4.31996	-4305.8	996.72	0.55722	0.0147969
											7484	SERPINE2	212190_at	-4.31923	-1688.62	390.955	0.39973	0.0147969
											10950	SPATA7	219583_s_at	-4.31843	-231.323	53.5665	0.27373	0.0147969
											4028	MLLT3	204917_s_at	-4.31794	-187.649	43.4581	0.48795	0.0147969
											11023	MGC2494	219709_x_at	-4.31793	-169.435	39.2399	0.63809	0.0147969
											10176	P2RY5	218589_at	-4.31576	-60.0487	13.9138	0.34891	0.0147969
											6630	KLRG1	210288_at	-4.31556	-68.211	15.8058	0.58488	0.0147969
											3457	PTEN	204053_x_at	-4.31229	-1052.25	244.013	0.32400	0.0147969
											6154	STRA13	209478_at	-4.31108	-1380.59	320.242	0.56585	0.0147969
											9824	MRPL44	218202_x_at	-4.30799	-58.987	13.6925	0.53323	0.0147969
											3023	SPR	203458_at	-4.30723	-624.931	145.089	0.66223	0.0147969
											3192	TARBP2	203677_s_at	-4.30295	-253.488	58.9102	0.69606	0.0147969
											3021	PRAF2	203456_at	-4.29821	-303.776	70.675	0.37771	0.0147969
											10558	RNF34	219035_s_at	-4.29737	-525.008	122.17	0.63722	0.0147969
											5880	ASPH	209135_at	-4.29588	-1083.73	252.272	0.59767	0.0147969
											5879	RPS6	209134_s_at	-4.29448	-5075.63	1181.9	0.76162	0.0147969
											10282	FLJ20272	218710_at	-4.29377	-283.031	65.9165	0.66052	0.0147969
											3225	CGI-48	203721_s_at	-4.29226	-1027.91	239.479	0.66465	0.0147969
											3498	SMARCD3	204099_at	-4.29159	-323.709	75.4286	0.26230	0.0147969
											3656	NEO1	204321_at	-4.2874	-277.91	64.82	0.50253	0.0147969
											3845	DKK1	204602_at	-4.28387	-2798.83	653.341	0.11107	0.0147969
											4689	BMP6	206176_at	-4.28338	-171.032	39.9294	0.34450	0.0147969
											4029	MLLT3	204918_s_at	-4.2829	-126.442	29.5224	0.46520	0.0147969
											10160	C14orf123	218571_s_at	-4.28274	-650.779	151.954	0.57246	0.0147969
											5314	NRG1	208241_at	-4.27693	-220.218	51.4896	0.20580	0.0147969
											3290	NQO2	203814_s_at	-4.26702	-2266.18	531.092	0.18913	0.0147969
											3591	STAU2	204226_at	-4.26499	-267.506	62.7216	0.37479	0.0147969
											6872	PFDN5	210908_s_at	-4.2646	-1061.62	248.937	0.80556	0.0147969
											7459	AP2A2	212159_x_at	-4.26456	-554.295	129.977	0.61492	0.0147969
											4388	PDCD8	205512_s_at	-4.25889	-553.175	129.887	0.63181	0.0147969
											3817	DZIP1	204556_s_at	-4.25759	-164.388	38.6105	0.33850	0.0147969
											8009	KIAA1033	212795_at	-4.25382	-506.879	119.158	0.62757	0.0147969
											7899	TSFM	212656_at	-4.24612	-383.306	90.2721	0.66432	0.0147969
											7647	MYH10	212372_at	-4.24198	-1037.53	244.586	0.49036	0.0147969
											2207	IKBKAP	202491_s_at	-4.24143	-307.999	72.6166	0.76662	0.0147969
