# Supplementary material for: Gene expression patterns that predict sensitivity to epidermal growth factor receptor tyrosine kinase inhibitors in lung cancer cell lines and human lung tumors
Source: BMC Genomics. 2006 Nov 10;7:289. doi: 10.1186/1471-2164-7-289 (PMC1660550; doi:10.1186/1471-2164-7-289)
Supplement: Additional File 7 — Sweave scripts (.TEX and .RNW), PDF file describing contents of Sweave script, and .TXT files (training and validation data). [file 1471-2164-7-289-S7.zip]

Archive with 6 entries (6 files):
- DLDA-Sweave.rnw
- DLDA-Sweave.tex
- Validation.txt
- S-training.txt
- R-training.txt
- DLDA-Sweave.pdf
