# Supplementary material for: Gene expression patterns that predict sensitivity to epidermal growth factor receptor tyrosine kinase inhibitors in lung cancer cell lines and human lung tumors
Source: BMC Genomics. 2006 Nov 10;7:289. doi: 10.1186/1471-2164-7-289 (PMC1660550; doi:10.1186/1471-2164-7-289)
Supplement: Additional File 7 — Sweave scripts (.TEX and .RNW), PDF file describing contents of Sweave script, and .TXT files (training and validation data). [file 1471-2164-7-289-S7.zip › DLDA-Sweave.rnw]

\documentclass[a4paper]{article}

\title{A Diagonal Linear Discriminant Analysis for Genomic Data}

\author{Justin Balko and Christopher Saunders}

\usepackage{C:/R/rw2010/share/texmf/Sweave}

\begin{document}

\maketitle
\
This Sweave report will guide you (the user) through the DLDA analysis performed in the manuscript 
'Gene Expression Patterns that Predict Sensitivity to Epidermal Growth Factor Receptor Tyrosine Kinase Inhibitors in Lung Cancer Cell Lines and Human Lung Tumors'
by Justin M. Balko, Anil Potti, Christopher Saunders, Arnold Stromberg, Eric B. Haura and Esther P. Black
\newline
This report can be accurately reproduced by using the command "Sweave("DLDA-Sweave.rnw")" in R, which will produce the .tex file. 
This tex file is then processed by LaTEX to produce the PDF report

There are three functions which are included in the .rnw file which are necessary to perform the analysis:  
\newline
\newline
    - T-test function
\newline
    - Scoring function
\newline
    - Validation function
\newline
\newline
\newline
The code can be extracted by Stangle, but will not be echoed in this report.
\newline

<<echo=FALSE, results=tex>>=
dlda.get.pvalue<-function(dat.input, grp1,grp2){ 
dat<-dat.input[c(grp1,grp2)]
m1<-apply(dat[,1:length(grp1)],1,mean)
m2<-apply(dat[,(length(grp1)+1):(length(grp1)+length(grp2))],1,mean)
var1<-apply(dat[,1:length(grp1)],1,var)
var2<-apply(dat[,(length(grp1)+1):(length(grp1)+length(grp2))],1,var)
stdp<-sqrt((((length(dat[grp1])-1)*var1)+((length(dat[grp2])-1)*var2))/(length(dat[grp1])+length(dat[grp2])-2))
num<-m1-m2
den<-stdp*sqrt((1/length(grp1))+(1/length(grp2))) 
tstat<-num/den
pval<-cbind(pt(tstat,(length(dat[grp1])+length(dat[grp2])-2)),1-pt(tstat,(length(dat[grp1])+length(dat[grp2])-2))) 
pval<-2*apply(pval,1,min)
return(cbind(pval,dat.input)) }

dlda.scores<-function(trn.work1,uk1,grp1, grp2, grp3) {
trn.work<-trn.work1[c(grp1, grp2)]
grp3<-grp3[2:length(grp3)]
meanvect1<-apply(trn.work[,1:length(grp1)],1,mean)
meanvect2<-apply(trn.work[,(length(grp1)+1):(length(grp1)+length(grp2))],1,mean)
stdvect<-sqrt((((length(grp1)-1)*apply(trn.work[,1:length(grp1)],1,var))+
((length(grp2)-1)*apply(trn.work[,(length(grp1)+1):(length(grp1)+length(grp2))],1,var)))
/(length(grp1)+length(grp2)-2))
x1<-((trn.work-meanvect1)/stdvect)^2
trn.score1<-apply(x1,2,mean)
x2<-((trn.work-meanvect2)/stdvect)^2
trn.score2<-apply(x2,2,mean)
grpguess<-c('R','S')[(trn.score1>trn.score2)+1]
trn.class<-cbind(grpguess, trn.score1, trn.score2)
list.sig=trn.work1[,1]
ukn.sig<-NULL
ukn.sig<-rbind(uk1[as.vector(uk1[,1])%in%as.vector(list.sig),])
x1<-((ukn.sig[grp3]-meanvect1)/stdvect)^2
ukn.score1<-apply(x1,2,mean)
x2<-((ukn.sig[grp3]-meanvect2)/stdvect)^2
ukn.score2<-apply(x2,2,mean)
grpguess<-c('R','S')[(ukn.score1>ukn.score2)+1]
unk.class<-cbind(grpguess, ukn.score1, ukn.score2)
font=4
out<-rbind(unk.class,trn.class)
plot(out[,2:3],col="white",xlab="Sensitivity Score",ylab="Resistance Score")
temp<-c(out[,2:3])
lines(temp,temp)
colors=c(2:100)
legend("topright", rownames(unk.class),pch=19,bg="light yellow",title="Samples",col=colors,inset=0)
points(trn.class[,2:3],col="black")
points(unk.class[,2:3],pch=19,col=colors, cex=2)
out.label<-c("S/R","S-Score","R-Score")
colnames(out)<-out.label
return(out)} 

dlda.validate<-function(cls1,cls2,cutoff,validation.set){
all.work = cbind(cls1,cls2[,2:length(cls2)])
names(all.work)
grp1<-names(cls1[2:length(cls1)])
grp2<-names(cls2[2:length(cls2)])
trn.form<-all.work[c("Probeset", grp1, grp2)]
dlda.pvals<-dlda.get.pvalue(trn.form,grp1,grp2) 
ranks<-rank(dlda.pvals[,1], ties.method="first")
dlda.discriminant<-subset(dlda.pvals,ranks<=cutoff) 
dlda.discriminant[,1:2]->prediction.probesets
dlda.discriminant.format<-dlda.discriminant[,2:length(dlda.discriminant[1,])]
as.matrix(rank(prediction.probesets[,1]))->prediction.probesets.rank
rownames(prediction.probesets)<-prediction.probesets.rank
validation.names<-names(validation.set)
dlda.scores(dlda.discriminant.format,validation.set,grp1,grp2,validation.names)->validation.output
return(validation.output)}
@
The data to be analyzed must also be read in.  
The three data files should be named as they were included in the ZIP file:
\newline
 ("Validation.txt")
\newline
 ("S-training.txt")
\newline
 ("R-training.txt")
\newline

In order to perform additional analyses on a separate validation set, please see the Validation.txt file for formatting.  
The current code will require that the filename of the .txt file containing the new data remain "Validation.txt", else it will not be found by the program.
Therefore, one can replace the sample data in Validation.txt with one's own data, or simply remove the supplied Validation.txt from the active directory and create a new file of similar format named "Validation.txt" 
containing user data in the active directory. 
For the analysis to work on additional validation datasets, all signature ProbesetIDs (Affymetrix U133A or U133 plus 2.0) must be included in the Validation.txt file, and they must be in the same order.
Extraneous probesets (those that are not included in the 180-gene signature) need not be included in the Validation.txt file.
\newline
\emph{\bf{Note:}} Affymetrix 2.0 data may need to be scaled prior to analysis
\newline
The data is now read into Sweave:
<<echo=TRUE>>=
r.training=read.delim("R-training.txt")
s.training=read.delim("S-training.txt")
validation=read.delim("Validation.txt")
@
The tests are performed, using 180 genes (The full model), 
The 50 most significant genes, and the 10 most significant genes.
Three tables and three figures are included in the report, one of each for the 10-, 50-, and 180-gene models.
The plots depict the group scores.  Group scores are measures of the distance of the unknown sample to the the training samples.  A high group score means that there is a small distance between the unknown sample and the members of that group.
\newpage

<<echo=false, label=fig1plot, include=false, eps=false>>=
dlda.validate(r.training,s.training,180,validation)->results1
@

<<label=table1, echo=false, results=tex>>= 
library(xtable)
xtable(results1,type=tex,caption='Predictions using 180-gene model') 
@ 

\newpage

<<echo=false, label=fig2plot, include=false, eps=false>>=
dlda.validate(r.training,s.training,50,validation)->results2
@
<<label=tab2, echo=false, results=tex>>= 
library(xtable)
xtable(results2,type=tex,caption='Predictions using 50-gene model') 
@ 

\newpage

<<echo=false, label=fig3plot, include=false, eps=false>>=
dlda.validate(r.training,s.training,10,validation)->results3
@
<<label=tab3, echo=false, results=tex>>= 
library(xtable)
xtable(results3,type=tex,caption='Predictions using 10-gene model') 
@ 

\begin{figure}
\begin{center}
<<label=fig1,fig=TRUE,echo=FALSE>>=
<<fig1plot>>
@
\end{center}
\caption{180-gene prediction model}
\label{fig:one}
\end{figure}

\begin{figure}
\begin{center}
<<label=fig2,fig=TRUE,echo=FALSE>>=
<<fig2plot>>
@
\end{center}
\caption{50-gene prediction model}
\label{fig:two}
\end{figure}

\begin{figure}
\begin{center}
<<label=fig3,fig=TRUE,echo=FALSE>>=
<<fig3plot>>
@
\end{center}
\caption{10-gene prediction model}
\label{fig:three}
\end{figure}
\end{document}
