# Supplementary material for: Gene expression patterns that predict sensitivity to epidermal growth factor receptor tyrosine kinase inhibitors in lung cancer cell lines and human lung tumors
Source: BMC Genomics. 2006 Nov 10;7:289. doi: 10.1186/1471-2164-7-289 (PMC1660550; doi:10.1186/1471-2164-7-289)
Supplement: Additional File 7 — Sweave scripts (.TEX and .RNW), PDF file describing contents of Sweave script, and .TXT files (training and validation data). [file 1471-2164-7-289-S7.zip › Validation.txt]

Probeset	H460(Val)	H1975(Val)	A431(Val)	H358(val)	K562(Val)
1007_s_at	497.7	589.2	3125.4	3339.8	897.3
32137_at	361.4	330.4	1125.8	862.1	775.9
38269_at	288.4	380.2	712.5	503.7	820.5
40850_at	108.9	226.5	146.6	119.4	121.6
58994_at	226.6	349.7	477.4	215.2	286.1
200627_at	15165.6	10304.2	12781.3	9459.3	14447.9
200651_at	20441.2	16403.3	21081.6	19443	19497.6
200762_at	3154.5	3655.7	318.7	1370.2	202.9
200833_s_at	3373.3	2688.2	3722.5	2312.3	6108.5
200923_at	89.9	2554.9	4221.9	10268.7	99.2
200985_s_at	689.4	2587.2	1882.3	1314.5	1396.3
200991_s_at	1491.7	1921.1	1351.9	872.3	555.8
200994_at	3409.3	2339.1	2548.3	1297.1	2280.1
201097_s_at	3193.4	5728.5	3977.9	6101.5	1144.9
201181_at	371.9	183.2	540.2	253	545.1
201288_at	8.6	23.3	578.1	1340.3	255.7
201390_s_at	3135.1	3671.4	2496.1	4620.6	10506.7
201401_s_at	226.9	242.5	99.2	321.3	100
201431_s_at	425	235.3	36.4	43.8	66.2
201471_s_at	2453.1	3206	4561.7	2788.2	1235.3
201508_at	6.5	218.7	52	291.9	808.6
201667_at	1242.1	2461.1	1840.4	33.9	23.2
201716_at	890.5	605.8	820.6	1535.8	995.3
201895_at	893.7	1024.5	813.7	1122.9	771.6
201923_at	7882.6	6730.2	4864.5	3967.5	4176.8
201980_s_at	896.4	1517.7	587.5	628.1	715
201983_s_at	1015.1	2153.9	19183	567.7	18.7
202012_s_at	607.9	1167.4	654.7	563.7	715.3
202020_s_at	3555.3	838.2	1879.8	1312.2	1362.2
202105_at	1116.5	885	658.8	1596.8	927.6
202150_s_at	86.2	254.7	48.6	1025.3	31.2
202167_s_at	718.2	900.3	660.1	501.9	913.9
202203_s_at	998.6	463.3	930.3	147.2	427.4
202266_at	3134.5	1829.3	1038.7	2414.4	2230.1
202286_s_at	4.2	4053.7	7236.3	9537.2	12.3
202315_s_at	158.5	524.6	500.7	772.7	396.1
202340_x_at	436.1	17.5	80.4	110.1	31.3
202401_s_at	180.5	183.4	686.4	304.8	328.3
202501_at	1749	666.6	477.7	315.4	2002.6
202530_at	640.2	924.4	711.7	1163.7	951.2
202545_at	63.3	148.9	300.6	295.6	71.6
202564_x_at	894.4	840.8	1141.7	657.8	1295.5
202641_at	1660.3	1159.2	1792.2	509	1035.8
202743_at	191.8	445.6	174.3	573	230.3
202844_s_at	188.8	192.2	254.5	374.5	265.6
202853_s_at	714.4	1139.2	1767.9	1493.4	263.6
202932_at	956.4	1041.4	1214.5	876.7	1999.4
203011_at	2438.6	1183	1471.3	1093.9	1905.2
203077_s_at	388.6	461.4	228.4	229.6	205.6
203081_at	183.7	76.6	522.9	541.8	149.6
203185_at	24.5	55.3	65.6	38.8	50.2
203266_s_at	647.4	946.7	517.4	577.3	441.2
203269_at	517.6	893.8	771.8	888.6	792.9
203388_at	320.9	221.5	46.5	11.8	45.7
203567_s_at	256.1	278	255.1	639.5	195.5
203665_at	243.1	1837.5	184	144.8	34.7
203679_at	234.1	1155.7	343.5	530.2	467.3
203726_s_at	4	197.3	1316.8	2094.9	14.7
203837_at	264.5	315.5	81.7	341.6	509.4
203895_at	147.7	12.4	4.2	131.3	35.1
203910_at	1326.5	1687.8	1536.6	1789.8	52.1
204000_at	567.3	364.2	330.7	300.6	121.7
204115_at	3415.1	1663.3	52.6	34.9	16.6
204255_s_at	102	164.1	220.1	245.2	119.8
204336_s_at	354.3	336	249	181.4	435.5
204352_at	349.5	275.5	347.9	479.6	163.7
204369_at	301	519.4	660.4	692.3	342.1
204392_at	222.5	224.3	19.4	106.1	128.1
204484_at	178.7	195.2	269.4	662.1	263.8
204491_at	1610.5	123.5	45.3	246.6	70.6
204497_at	372.2	412.8	155.4	194	18.3
204513_s_at	162.3	20.8	4.9	27.8	66.3
204547_at	194.7	136.5	97.2	311.8	176.3
204602_at	170.8	1841.1	4519.3	133.5	76.5
204622_x_at	477.7	32.1	20.2	97.5	70.2
205055_at	5410.2	3842.7	1810	543.3	1819.2
205080_at	42.9	60.6	28.1	107.5	75.2
205147_x_at	64.4	46.7	58	70.8	15.3
205220_at	35.9	50.4	560.2	183.5	32.2
205240_at	540.7	423.4	981.6	267.4	221
205263_at	433.8	665.4	1392.4	1205.2	824.9
205349_at	45.7	708.4	499	213.7	51.8
205376_at	52.7	264.7	249.8	758.3	5.4
205455_at	54	204	284	358.3	161.5
205459_s_at	204.7	53	43.2	53	95.4
205481_at	69.2	185.2	33.8	54.2	68.3
205596_s_at	254	1359.1	565.4	1710.8	470.5
205673_s_at	997.9	260.7	44	313.6	54
205698_s_at	1337.3	36.9	128.3	289.8	85.4
205709_s_at	40.6	62.8	268.9	511	41.1
205854_at	447.7	453.8	527.9	219.3	273
205880_at	119.8	73.6	18.9	94.1	17.9
205891_at	277.2	2025.7	899.3	586.4	343.8
205924_at	624.4	5.6	35.3	29.7	16.3
205926_at	95.8	210.1	206.1	185.6	261.8
205992_s_at	156.6	202.6	62.7	255.3	36.9
206044_s_at	101	115.5	84	106.6	453.9
206099_at	69.1	69.5	141.3	464.6	77.6
206118_at	234	79.1	114.1	129.4	98.3
206204_at	188.1	38.7	61.2	80.1	3.3
206277_at	3.8	53	88	112.9	6.3
206456_at	5.9	3.4	2	2.2	27
206549_at	489.3	61.5	53.9	68.2	47.3
206722_s_at	18.8	158.2	154.4	82.3	106.9
206907_at	256.9	279.5	78	71.4	259.9
207011_s_at	35.5	193.9	1607.5	456.7	146.6
207111_at	9.4	38.8	160.9	16.9	25.4
207303_at	49.7	37.5	35.7	51.9	77.5
207375_s_at	417.2	408	365.7	227.8	298
207630_s_at	1867.3	311.9	257.7	158.4	357.2
207643_s_at	1370.8	933.2	820.7	665.7	660.7
208072_s_at	1882.7	778.3	242.6	516.2	297.4
208091_s_at	550.5	1828.2	6100.2	1745.3	1673
208641_s_at	4874.3	8005.1	6356.8	7680.7	7938.7
208819_at	1149	2156.5	2142	674.2	1071.5
208864_s_at	13992.8	7439.7	11426.6	4730.5	4903.1
209035_at	193.1	202.6	144.5	1962.5	906
209110_s_at	270.9	547.2	505.2	938.7	546.2
209184_s_at	655.8	289.8	275.5	460.9	259.7
209295_at	832.1	904.1	792.1	2454.9	655.2
209666_s_at	445.7	698.4	207.7	166.3	497
209678_s_at	1140.3	1612.3	2773	660.3	425.4
209885_at	53.6	136.6	1475.8	253.9	5.9
210056_at	38.9	42.7	18.5	222.2	56.3
210058_at	56.6	345.7	719.3	1056.1	66.7
210105_s_at	33.5	79.9	608.7	621.7	683.4
210288_at	128.2	108.6	90.6	115.2	159.3
210512_s_at	547	2004.5	4045.2	8068.5	2851.1
210621_s_at	783.8	853.8	408.8	1420.7	209.9
211171_s_at	54.6	46.7	40.5	76.4	91.3
211302_s_at	617.4	24	13.5	32.1	51.7
211471_s_at	121.4	86.5	268.2	242.5	128.1
211475_s_at	723.9	389.4	496.7	622.7	820.1
211499_s_at	109.5	17.6	22.1	23.9	166.6
211992_at	799.4	1116.1	756.2	398.2	246.6
212070_at	165.9	495.8	613.2	3630.2	16.2
212099_at	3978.9	447.1	523	2515.3	78.3
212104_s_at	547.1	1230	504.2	863.7	113.8
212117_at	644.6	547.5	320.8	541.4	284.7
212181_s_at	1203.5	1109.4	1125.8	2248.5	4069.7
212255_s_at	372.1	616.1	925	704.7	407.4
212273_x_at	13882.4	10354.1	7099.3	13088.6	9508.4
212422_at	765	872.7	685.1	805.6	1129.7
212629_s_at	671.7	469.1	712.4	464.1	146.1
212757_s_at	311	414.2	439.2	467.4	469.5
212873_at	54.5	244.9	6.9	259	133.9
213135_at	298.8	637	216.8	428	25.1
213324_at	137.5	115.8	310.7	121.5	18.7
213434_at	596.2	294.3	251.8	150.4	532
213798_s_at	1628.8	2045.2	2750.3	3934.7	4701.9
214724_at	272	348.3	91.3	172.3	198.3
214875_x_at	1434.8	2104.3	869.3	4636.8	779.8
215177_s_at	957	965.2	3883	784.2	6.9
217496_s_at	1400.7	838.4	706.1	249.3	691.2
217763_s_at	70.1	2556.9	472	2130.1	849.8
217792_at	1389.6	1352	2448.8	1283.8	894.2
217839_at	2295.3	2748.8	6498.1	2596.5	2015.6
217976_s_at	488.7	433.6	349.1	418.2	666.8
218150_at	2311.8	1104.9	1140.8	1171.8	2138.5
218186_at	3.8	23.7	926.8	3743.6	9.4
218329_at	501	431.2	431	696.5	466.3
218360_at	524.9	1045.2	913.6	844.1	343.6
218589_at	26.2	33.8	40.6	13.9	44.1
218856_at	37	1509.2	4041.6	8432.8	192.7
218913_s_at	90.5	150.9	76.9	95.3	115.2
218931_at	19.5	325.1	194.4	421.5	84.3
218995_s_at	16.9	85.5	10.2	188.1	19.8
219020_at	531.3	410.4	282.8	326.4	172.4
219032_x_at	4665.8	1067.2	236.2	749	693
219290_x_at	80.8	232.9	188.8	652.7	285.1
219327_s_at	66.5	186.7	143.7	742.1	169.8
219357_at	177.1	365.1	652.1	597.1	864.6
219537_x_at	161	58.2	4.5	53.7	96.9
219646_at	1633.6	416	413.3	451.6	694.6
219855_at	561.9	3.6	9	11.8	16.9
219933_at	2319.4	1411.5	1089.1	703.1	2301.7
219936_s_at	5.4	740.3	1163.9	460.2	64
221235_s_at	399.3	285	400.5	245.6	395.3
221610_s_at	122.7	434.5	773.7	827.5	225
221819_at	636.7	573.9	755.4	632.7	826.2
