# Supplementary material for: Gene expression patterns that predict sensitivity to epidermal growth factor receptor tyrosine kinase inhibitors in lung cancer cell lines and human lung tumors
Source: BMC Genomics. 2006 Nov 10;7:289. doi: 10.1186/1471-2164-7-289 (PMC1660550; doi:10.1186/1471-2164-7-289)
Supplement: Additional File 7 — Sweave scripts (.TEX and .RNW), PDF file describing contents of Sweave script, and .TXT files (training and validation data). [file 1471-2164-7-289-S7.zip › S-training.txt]

Probeset	H1650.1	H1650.2	H1650.3	H1650.4	H1650.5	H1650.6	PC-9.1	PC-9.2	PC-9.3	PC-9.4	PC-9.5	H3255.1	H3255.2	H3255.3
1007_s_at	1484.7	1372.7	1176.2	1215.4	2543.5	1713.9	1626.1	2506.4	2422.8	2173.3	2332.6	1909.3	1612.6	1898.3
32137_at	471.3	476.4	517.6	407.1	1088	580.7	697.5	1083.6	1021.9	950.9	950.1	680.7	658.1	538.3
38269_at	1390.6	960.4	1202.9	1269.3	2802.1	1356.3	900.8	1357.3	1466	1134.8	1200.4	1032.9	818.3	806.6
40850_at	163.2	186.9	240.3	244.7	419.3	51.5	136.5	228.2	364.4	288.8	301.1	276.8	241.2	279.2
58994_at	365.2	284.3	279.7	318.4	633.3	399	435.9	581.5	580.2	467.9	487.7	320.7	347.5	289
200627_at	8528.2	8075.8	8055.8	7882	5509.8	7547.9	11803.7	10064.3	8273.8	9007.3	10176.2	8860.3	7792.4	8192.6
200651_at	16568.4	15690.9	12965.6	14004	12313.1	17517.3	17329.7	14226	14923.6	15437.7	14125.8	12090	12652.1	10814.8
200762_at	375.3	490.8	200.6	149.4	600.1	385.9	1494.7	2197.5	2375.5	2480	2595.6	2069.3	2017.5	1980.3
200833_s_at	2800.3	2852.3	3471.3	3046.1	3578.8	2619.9	3378.6	2331.1	2498.9	2623	2393.5	2585.8	3084	2686.7
200923_at	4738	5640.1	7714.3	7386.2	6887.1	4077.8	2107.5	2726.7	2979.2	2532.4	2785.4	5608.6	5476.2	6119
200985_s_at	4729.9	5840.7	5262.8	5217.9	4881.7	5758.8	2505.3	2812.5	1968.1	2217	2378.9	2738	3430.8	3140.2
200991_s_at	1195.9	1192.5	794.5	1070	845.7	860.3	1448.9	1437.4	1711.8	1373	1483.7	1408.6	1488	1162.3
200994_at	1013.8	897.3	1083.6	834.1	798.6	802.9	1079.8	974.3	938.2	925	1153.7	1270.6	1241.7	1334.7
201097_s_at	5590	5193.3	6179.7	4303.6	5249	5736.6	5844.7	4167.8	5123.5	6279.2	5636	5987.5	7007.3	5823.4
201181_at	297.3	388.1	260.2	328.7	319.3	349.3	529.9	460.7	454.3	539.5	474	397.8	386.6	336.2
201288_at	1143.7	1004.5	965.5	1334.9	905.7	875.1	7467.7	4670	6285.1	6089	5572.7	6316.2	5911.6	5935.7
201390_s_at	3948.5	4875.5	3229.4	3492.1	3491.3	3753.2	4600.1	5023.8	5623.4	4824.7	4847.5	5217.8	5714.1	5663.9
201401_s_at	229.7	233.5	323.6	248.8	118.9	296	224	327.1	368.7	357.9	365.7	349.1	414.5	470
201431_s_at	21.2	37	18.8	32.4	39.5	12.9	11.3	29.2	6.1	38.3	56.7	231.1	253	182.5
201471_s_at	1685.3	2036.8	1661.2	1742.8	2250.9	1451.3	2506.5	2705.3	3707.8	4844.5	5058.3	2263.5	2617.3	2353.4
201508_at	493.4	435.9	443.1	440.5	771	528.9	1643.8	1708.7	2369.7	2041	1777.4	1529	1326.9	1064.5
201667_at	87.8	68.7	115.9	117	283.7	233.5	8.1	4.4	4.8	34.9	3.7	1977.9	2619.4	2109.7
201716_at	824.8	998.8	936.6	882.1	904	896.3	713.6	879.1	919.6	879	759.4	809.4	714.6	782.1
201895_at	549.7	636.4	537.3	594.3	586.2	813.8	561.6	580.7	508.3	541.3	547.5	680	709.2	697.7
201923_at	3365.2	3756.1	3220.5	3404.1	4314.6	3126.6	5046.7	4621.1	4647.1	3986.9	3930.8	2443.2	2872.9	3098.9
201980_s_at	762.5	681.5	653.5	897	379.2	853.1	796.7	591.8	561.6	635.1	658.5	834.6	669.4	789.2
201983_s_at	4612.6	2048.4	4813.4	4602.6	1793.7	3445.4	9936.4	8122	8709.4	7565.7	6519.7	12607.4	13385.7	15205.7
202012_s_at	1319.3	942.2	927.7	959.4	1616.2	1543.6	1306.8	1524.5	1256.9	1321.4	1405	753.9	736.8	814.4
202020_s_at	1078.7	1446.6	1215.8	1245	735.1	953.4	478	454.5	595.3	510.9	608	910	658.7	500.8
202105_at	529	566.5	762.8	646.4	536	626.7	680.1	789.8	845.3	589.7	628.7	649.5	568.2	589.5
202150_s_at	121.9	177.5	143.9	163.9	127.7	129.6	168.6	158.7	289.2	176	178.1	612	321.3	450.7
202167_s_at	545.8	516.9	473.6	461.3	589.9	652.1	381.2	422.7	525.2	442.9	393.7	406	380	357.3
202203_s_at	1167.6	940.3	852.7	807.3	948.3	898.9	750	919.4	849.8	758.1	772.2	581.2	726.3	795.2
202266_at	948.6	1024.2	957.5	840	727.1	1124.5	2181	1877	2365.2	2016.9	1625.9	1582.8	1387.2	1633.8
202286_s_at	16752.9	15708.9	14983.2	16832.5	13536.1	13119.3	6319.7	9142.9	7790.4	7397.9	7835	14697.9	12404.2	16369.8
202315_s_at	387.8	312.1	277.9	258.1	630.8	459.4	633.1	782.9	810.9	740	801.8	896.1	809.4	854.5
202340_x_at	28.2	78.3	47.5	24	166.5	26.4	49.2	44.4	92.7	24	71.4	39.8	76.3	85.3
202401_s_at	223.7	207.7	238.9	195	269.3	224.9	332.9	344.6	331.4	293.6	390.4	252.4	230.7	267.2
202501_at	276.4	349.2	293.7	298.9	262	309.7	361.1	257.6	272.8	311.4	319.8	481.2	394.8	483.3
202530_at	847.7	720.6	823.4	814	887.9	705	1047.4	927.5	841.8	848.2	885.5	1223.8	1246.7	1345.1
202545_at	739.2	910.6	488.2	479.3	589.5	655.6	311.6	438.4	407	354.7	233	298.2	400.1	276.9
202564_x_at	670.1	652.8	732.7	711.4	710.5	587.5	1017.2	1149.6	981.7	1143.8	1204.4	508.3	474.7	563.4
202641_at	1156.7	1004	949.5	995.8	982.4	958	525.5	552.4	607.3	542.5	509.4	504.2	609.8	542.7
202743_at	1118.4	1063.6	934.5	1096.3	1419.6	831	774.4	1127.4	975.2	1098.5	1202.1	674.3	582.1	774.2
202844_s_at	503.9	275.1	243	331.7	505.8	470.3	513	411.1	543.5	329.5	333.1	499.4	636.2	619.8
202853_s_at	1120.5	1195.2	959.4	1080.8	996.5	1186.7	1478.1	1295.7	1232.5	1300	1402.3	811	925.8	783.3
202932_at	886.2	866.1	777.2	699.9	374.5	857.3	1245.2	1167.6	1198.1	1278.3	1334.8	1320.1	1161.3	1296
203011_at	577.5	551.1	1018.8	804.1	333.5	638.8	1088.6	909.9	874.5	939.9	765.4	665.6	651.6	759.6
203077_s_at	448.6	434.4	478	554	352.9	461.6	286.9	210.3	246.4	297	266	364.8	266.7	352.2
203081_at	288.3	331	275.4	274.7	466.2	457.4	146.1	239.4	270.5	231.5	227.3	401.3	416.8	440.6
203185_at	31.4	77.4	69.4	81.9	97.3	77.4	85.3	98.4	93.3	53.5	51.6	84	30.5	35.2
203266_s_at	549.7	584.4	520	676.4	461.6	593.7	571.4	643	485.5	530.9	518.1	391.6	334.5	233.1
203269_at	547.5	450.7	596.6	494	444.8	431.1	423.2	437.9	347.3	359.6	387.3	189.5	135	171.4
203388_at	47.2	41.8	43.6	53.7	22.1	12.5	148.6	277.8	240.5	130.3	99.4	50.6	80.2	88.3
203567_s_at	574.6	577.9	642.9	634	516.8	426.4	291.6	336.9	324.9	331.9	324.4	948.8	583.7	664.5
203665_at	1070.5	940.8	573.1	538.2	654.3	828.6	280.7	186.9	229.3	165.4	365.6	374.4	304.7	361.2
203679_at	505.3	618	562	606.3	1091.6	587.8	592.4	654	543	624.7	650.2	592.7	575.3	603.6
203726_s_at	384.5	293.4	570.1	457.9	719.4	1345.1	1197.4	1345.3	1713.8	1192.3	1360.7	1472.6	1426.4	1879.8
203837_at	823.1	828.5	657.5	864.9	1020.7	648.9	353.6	661.4	481.2	489	582.6	399.7	527.3	519.6
203895_at	56.1	25.6	38.1	40.6	41.2	98.5	288.9	237.9	224	369.9	242.1	36.4	2.6	2.6
203910_at	2756.3	2640	2482	2254.3	2704.1	3143.4	4097.5	3382.5	4304.4	4879.3	4376.3	1615.3	1721.9	1340.2
204000_at	263.6	297.8	319.3	349.4	486.9	342.7	260.2	298.5	290.8	231.9	258	297.9	319	351.4
204115_at	335.5	318.4	261.9	259.5	268	173	311.6	186.7	184	187.2	132.8	4	1	4.1
204255_s_at	234.7	313	391.1	357.3	286	335.9	324	551.6	563.1	553.9	569.6	578	610.3	591.6
204336_s_at	595	854.9	600.4	689.4	1040.6	371.9	544.5	508.9	594.7	526.3	502.2	411.6	484.6	594.5
204352_at	78.6	97.4	48.4	66.5	92.4	111.9	100.9	139	120.8	130	130.7	37.7	52.4	42.1
204369_at	516.1	452.9	526.2	604.9	113.9	346.3	636.2	523.5	611	675.3	607.9	1235.1	1057.1	1124.7
204392_at	28.5	64.1	48.5	58.4	112.5	124.4	72	98	66.5	115.1	122.3	216.5	213.9	150.7
204484_at	637.8	630.1	795.3	529.5	620.1	538.5	491	650.7	509	670.3	718.6	379.1	268.1	380.1
204491_at	218.2	194.9	250.9	311.1	256.5	198.8	164.3	183.6	158.1	155.8	152.2	158.4	177.7	138.9
204497_at	201.9	209.9	142.3	155.5	250.7	124.9	144.7	143.5	146.9	109	126	185.2	223.8	157.7
204513_s_at	46.1	22.9	4.3	23.6	11.5	57.9	19.1	53.6	41.6	9.8	51.2	6.6	11.4	6.9
204547_at	88.8	121.1	138.8	129.2	173.8	107.4	67.4	98.8	86.1	79.8	48.7	164.4	118.2	162
204602_at	63.1	78.7	214	164.2	148.7	165.4	695.1	637.4	715	703.7	674.8	179.1	182	274.9
204622_x_at	36.6	62	37.6	58.5	75.9	58.4	34.7	65.3	16.7	38.9	50.7	70.5	67.7	59.9
205055_at	3027.6	3087.8	3112.3	3069.2	1886.2	3237.9	2083.3	3158.7	3042.7	2340	2484	3249.8	2350.2	2929.1
205080_at	99.6	142.7	102.7	72.4	59.5	133	48.1	117.3	76.1	105.4	113.3	36.3	71	40.2
205147_x_at	97.5	92.2	136.9	151.6	135.6	86.3	190.6	190.7	252.8	252.2	221.1	114.1	109.2	96.5
205220_at	291.5	217.9	425	338.6	266.9	208.1	290.3	500.7	412.3	333.3	390.7	70.9	52.5	42.1
205240_at	722.9	672.4	708	768.2	179	602.9	1158.8	760.6	1152.7	956.8	995	1054.9	944	806
205263_at	1074.2	1254.4	1166.7	1016.1	1078.3	1135.6	1430.5	1189.6	1583.4	1842.8	1926.2	1098.5	954.6	1093
205349_at	132.9	168.6	206	176.1	307.9	178.6	389.1	453.4	529.5	530.4	421.4	226.3	190.3	166.5
205376_at	502.1	393.5	431.8	425.2	748.3	466.6	483.2	552.8	675.7	598.1	518.1	306.3	437.2	412.2
205455_at	523.7	528.7	440.1	533.4	799.7	504.5	368.6	448.3	455.3	454	451.9	784.6	814.3	583.9
205459_s_at	11.2	56	11.4	40	67.3	40.7	185.8	156	182.9	196.8	213.9	94.2	95.9	91.9
205481_at	202.4	169.5	96.4	138.8	233	143.9	123.4	270	328.9	284.7	266.3	156.9	252.3	183.6
205596_s_at	646.8	425.1	616.8	652.7	684	596.7	1933.9	2048.5	2265.5	2111.7	1951.3	2077.6	2380.3	1871.7
205673_s_at	144.2	105.1	144.6	159.3	244.2	129.8	133.8	174.5	148.1	230.3	149.8	308.5	288.6	410.5
205698_s_at	152.6	160.7	230.5	191.7	150.6	168.4	117.9	184.8	209.7	162.1	127.3	42.9	46.1	40.6
205709_s_at	630.5	316.4	472.7	400.3	670.4	259.9	191.9	162.6	264.6	302.2	216.9	291.7	252.6	218.4
205854_at	730.1	524.1	828.3	779.6	742.1	622.3	696.2	659.8	865	758.9	764.6	858.4	763.1	745.8
205880_at	76.5	74.8	86.9	76.3	26.3	67.3	66.8	62	53.6	67.9	82.4	34.6	3.1	36.8
205891_at	1301.5	1612	1506.3	1510.6	1099.1	1341.7	1664.9	1613.5	1197.3	1108.5	1250.1	1484.4	1449.2	919
205924_at	27.5	12.8	34.3	24.1	7	9	65.4	85.5	89.1	70.5	72.2	69.2	116.2	169.9
205926_at	190.5	161.8	167.5	187.3	240.8	206.7	290	360	337.3	291.6	423.4	319.5	304.2	343.5
205992_s_at	80.1	66	105	67.1	102.2	102.1	111.5	173.1	156	176.5	204.1	25.1	37.7	21.5
206044_s_at	191.4	170.7	204.1	162.8	144.5	188.3	173.2	173	142.9	148.7	169.5	345.5	274.7	344.2
206099_at	231.5	318.3	285.6	247.3	89	209.5	406.8	383.4	441.3	594.4	591.5	374.3	352.9	485
206118_at	270.9	214.9	247.1	195.2	201.8	357	57.4	76	83.4	55.6	86.9	396.5	295.9	397.9
206204_at	68.2	66.5	55.6	90.5	60.2	92.9	105.8	96.6	117.9	95.1	88.5	171	199.4	166
206277_at	140.6	124.1	138.8	169.3	300.7	291	192	222.9	239.7	233.9	283.2	201.1	236.9	204.8
206456_at	3	26.7	27.4	16.3	20.6	43.4	1.6	5.1	6.1	1.8	1.8	12.6	3.3	24.9
206549_at	54.6	48.1	27.3	35.1	25.4	92.8	34.3	14.3	32.9	31.3	55.2	54.3	47	12.6
206722_s_at	241.6	307.9	256.1	289.3	218.8	327.4	355.7	440	492.1	414.5	467.9	235.3	213.4	272.7
206907_at	23.4	76.9	69.3	60.6	110.1	72	129.1	80.8	114	93.3	114	70.3	100.6	92.5
207011_s_at	280.5	345.4	136.3	195.6	431.2	318.1	304.9	465.1	393.3	298.4	333.4	519.8	301.6	311.3
207111_at	45.6	64.6	39.5	45.5	66.5	37.7	16.5	8.6	55.3	59.8	33	50.5	10.8	27.5
207303_at	45	75.7	63.7	77.7	53.9	75.6	58.1	60	53	62.2	66.3	34.6	34.5	41
207375_s_at	148.1	166.2	209.5	151.5	388.5	335.2	328	442.6	412.5	432.4	417.4	224	235.8	245.5
207630_s_at	189	177.5	241	180.6	173.9	244.4	218.3	199	214.6	220.7	209.4	214.2	191.4	208.4
207643_s_at	1286.9	1075.8	1459.9	1523.1	2044.2	1041.2	1252.2	2249.8	2613.9	1863.4	2008.8	2740.6	2207	2473.5
208072_s_at	162.8	153.4	197	114.8	491.2	307.5	586.9	1224.2	715	868.3	962.4	488.3	502.7	384.5
208091_s_at	3764.3	3309.8	3140.3	3387	5545.2	3177	5786.5	7821.9	6586.9	6771	6148	5418.9	4325.3	5053.2
208641_s_at	6885.4	8869	7660.6	7851.7	13649.1	9983.1	7756.4	8629.3	8162.4	7671.6	7625.4	9271.6	9465.2	9141.5
208819_at	1846.8	1930.5	2088.2	1854	2244.9	2039	2968.8	2323.5	2589.1	2606.9	2749.8	1637.7	1865.7	1993.7
208864_s_at	8883	7441.6	7617.3	7933.2	5868.4	6253	10712.6	8904.9	8379	7901	7757.6	6214.2	8004.8	7151.3
209035_at	629	726.2	1000.5	928	491.1	309.6	673.9	813.4	924.1	756.4	690.9	887.1	918	782.8
209110_s_at	808.7	681.2	793.2	842.3	1400.3	600.9	441.2	670.3	623	635.8	605.6	1101.4	909.5	866.1
209184_s_at	310.4	259.6	238.4	229.2	462.5	400.7	863.4	1217.8	1143.7	754.7	1024.2	266	320.4	284.3
209295_at	330.6	366.7	300.1	361.4	512.1	375.4	706	837.4	852.5	966	662.9	254.6	378	475.2
209666_s_at	319.1	252.1	266	273.6	193.4	160.1	142.8	170	140.2	122.7	148.9	198	175	173.5
209678_s_at	3630.4	1863.2	3660.5	3725.1	1826	2211.8	3284.7	2349.6	2802.3	3281.8	2600.2	3860.5	3575.6	3941
209885_at	1206.7	1071.7	852.5	957.1	1677.6	1677.3	689.4	862.3	814.2	796.3	876.9	415.4	592.9	645.7
210056_at	9.1	61.9	45.5	67.2	69.5	98.3	25.7	56.9	36.7	30	81.1	41.1	42	43.7
210058_at	768.6	896.8	629.4	577.4	864.3	558.4	2223.1	1859	1343.9	2159.8	2100	2129.9	2514.3	2222.6
210105_s_at	233	268.6	235.1	233.9	369.3	298.9	907.9	719.9	749	1094.2	1130.2	655.8	979.5	923.1
210288_at	63.4	90.1	74.8	111.4	101.7	119.2	73.9	100.5	93.3	109.9	131.5	102.8	98.8	74.2
210512_s_at	2468.3	2245.7	1314.6	1786.9	1880.4	1344.1	1712.2	1116.5	1689.7	1636.8	1773.1	2451.6	2668.8	2562.5
210621_s_at	1250.4	1446.1	1039.8	1128.2	674.9	1424.4	740.8	693.1	790	853.8	867.8	933.2	1099.6	931.6
211171_s_at	35.6	47.2	65.3	66	84.7	109.3	39.1	48.2	33	57.6	63.3	62.8	42.9	37.8
211302_s_at	103.3	143.6	123.6	99	29.7	115	45.7	51.1	41.4	46.6	65.9	27.5	25.8	13.7
211471_s_at	43.1	27.2	98.4	54	167.3	94.2	37.1	93.9	64.5	126	128	135.4	104	142.4
211475_s_at	493.5	445.6	437	524.2	315.5	509.6	431.2	475.2	402.8	397.3	381.7	614.2	621.2	477.2
211499_s_at	277.8	235.6	266.9	274.5	311.3	279.4	104.9	157	198.3	143.9	162.4	276	259	271.7
211992_at	1757.8	955.9	1455.1	1424.6	1042.1	1254.2	1047	1086.9	1107.9	1196.5	1032.7	1423.9	1130.7	1295.3
212070_at	1896.5	1576.1	1708.3	1538.9	3049.2	1771.9	1233.6	2277.4	2207.5	2220.6	2125.3	2535.5	2587.1	2208.4
212099_at	429.3	414.2	417.4	413.3	519.4	442.9	672.1	544.1	622.4	685	702.6	1217.4	1349.8	907.8
212104_s_at	950.7	569.1	1042.6	1177.2	920.4	1264.7	1217.1	944.3	1228.3	1060	870.9	1421.2	1485.8	1606.7
212117_at	348.9	365.3	286.8	309.4	235.4	418.5	372.1	378.2	388.3	319.4	288.1	256.8	326	215.1
212181_s_at	1541.7	1622.4	1533.6	1256	1533.8	1323.9	1229.1	1079.3	1074.5	1416.5	1213.5	1164.6	1170.6	1025.6
212255_s_at	777.7	722.8	405.9	553.6	626.8	626.8	515.7	726.9	585.5	571.2	654.1	546.3	663.6	689.4
212273_x_at	22641.6	20916	22652.8	23239.2	21372	21818.9	14599.3	18763.4	18241.4	15067.4	14218.2	18698.7	16751.5	19815.3
212422_at	473.5	459.3	426.5	506.4	585.9	712.1	568.5	489.6	525.9	532.4	522	298	384.1	378.8
212629_s_at	1245.4	538.1	1054.3	962.7	392.1	1176.7	814.4	509.2	601.7	743.6	526.3	568.5	596.4	719.8
212757_s_at	1294.3	1092.4	1339.5	1241.3	995.3	933.3	663.9	1334.1	1197.2	918.3	974.7	632.3	460.9	458
212873_at	322.5	263.9	258.3	273.5	485.2	310.7	84	125.3	120.4	157.2	105.6	515.3	512.1	570
213135_at	1209.9	1258.2	1059.9	1083.4	1493.2	1271.9	451	491.1	632.5	689.2	698.4	335.1	492	378.1
213324_at	221.2	57.5	238.6	175.1	123.5	202.5	34.7	158.6	227.5	145.6	151.4	198.5	64.2	106.2
213434_at	137.3	103.3	134.1	105.3	228.4	232.7	114.9	201.8	218.1	134.8	135.2	63.8	59.6	116.3
213798_s_at	2440.6	3227.6	2604.9	2797.9	2400	3616.3	3391	3622.5	4116.3	3660.2	3658	3277.6	3437.5	3987.5
214724_at	103.4	114.9	103.1	44.6	61.9	66.7	56.8	105.9	89.2	66.3	97.4	17	36.1	4.1
214875_x_at	2930.6	3781.2	3454.6	2458.3	1941.8	2914.9	1426.4	1250.7	1628.1	1692	1274.7	2030.2	1466.9	1615.6
215177_s_at	3866.8	5230.6	4929.4	4929.4	380.7	6530.7	5535.9	2859.7	3871.9	3753	3583.9	496.9	672.9	723.2
217496_s_at	554.7	787.4	810.2	729.9	227.1	615.6	846.4	409.5	491.1	587.8	602.9	172.8	210	194.9
217763_s_at	1101.6	831.1	864.5	910.2	1393.4	1101.9	1102.1	1421.1	1634.3	982.8	992.8	1541.7	1520.2	1355.1
217792_at	1241.8	1342.6	1155.1	1260.7	607	1000	1183.1	1090.5	1004.9	913.9	1135.3	1927.9	1326.6	1492.8
217839_at	4660.1	4688.9	5168	5534.3	2288.3	4179.9	7227.2	7079.3	7065.4	5940.8	6417.4	4412.9	3615.5	4364.6
217976_s_at	395	351.3	360.6	332	276.8	546.7	685.1	679.7	626	495.8	436.6	527.7	473.8	494.8
218150_at	731.9	720.8	728.7	633.2	874.5	739.5	909.7	731.5	533.2	1026.8	1217.6	1161.3	1203.6	1175.9
218186_at	1043.1	1260.4	1212.1	1123.5	1261.6	881	1388.2	2653	2645.2	2075.6	1867.4	2447.9	2844.4	2540.6
218329_at	377	338.6	281.7	450.9	416.4	404.3	344.8	399.4	444.2	389.4	452.4	357	296.8	308.7
218360_at	1973.5	2090.3	1579	1925.6	1246.8	2043.9	962.5	792.2	983.7	1057.3	859.5	1594.3	1733.3	1327.9
218589_at	25.6	28.2	59.2	28.7	40.6	39.5	34.1	28.8	39.8	43.4	34.9	30.3	2.8	14.6
218856_at	1854.8	1859.6	1525.1	1424.4	1510.8	1864.9	4879.1	5958.3	6699.2	6277.1	6440.3	5745.9	4924.7	6884.5
218913_s_at	250	161.6	159.1	197.1	265.1	219.9	50	254.7	250.9	175.3	183.2	65.7	108.7	118.5
218931_at	254.7	226.6	295.1	319.2	367.4	222	309.6	403.8	451.6	432.2	365.8	223.9	194.6	222.6
218995_s_at	199.4	140.3	131.7	158	159	168.1	101.7	226.7	140.2	146.7	161.2	309.5	410.4	440.3
219020_at	180.8	168.7	271.9	213.6	309.2	195.9	138.1	271.3	332.3	242.9	136.6	271.3	205.2	246.7
219032_x_at	1390.7	1291.1	1361.8	1494.3	2060.1	1757.6	652.7	1119.3	1176	840.5	703.7	2188.8	2313.6	2414.3
219290_x_at	216.2	167	319.4	374.6	428.2	183.9	274.9	429.6	433.8	405	475.7	266.4	384.4	439.5
219327_s_at	22.4	32.6	11.6	7.1	11.1	29.3	146.8	236.6	243.1	229.8	245.6	173.5	181.1	185.1
219357_at	348.2	348.9	299.7	362.7	830.5	344.6	652.8	915.4	910	930	764.9	417.3	545.1	361.8
219537_x_at	80.3	114	124.2	120.5	84.8	123.6	50.3	47.9	49.3	55.9	71.3	12.2	33.1	11.1
219646_at	386.8	465.8	517	520.9	531.9	595.7	429.8	500.5	540	499	512.6	508.2	590.4	667.4
219855_at	17.6	101.4	82.4	14.2	111.3	18	8.1	8.5	13.8	12	8.7	17.6	3	3.9
219933_at	1176.1	817.5	983.6	971.5	898.3	1080.4	1043.5	576.2	644	804.9	787	549.4	688.8	692.1
219936_s_at	1019.6	911.4	1037.5	925.7	461.8	1218.2	564.7	713.8	645.2	599.9	747.1	582.7	764.1	823.1
221235_s_at	275.4	297	349.1	249.2	343.8	338.8	285.4	315	253.3	273.2	307.5	322.7	317.7	303.4
221610_s_at	381.5	366.8	391.8	402.8	708.8	446.8	386.6	508.7	549.7	471.5	467.7	685.5	760.3	858.8
221819_at	579.3	625.7	615.8	681.5	754.6	571.6	741.4	693.2	733.5	820	819.6	685.6	564.4	684.4
