# Supplementary material for: Gene expression patterns that predict sensitivity to epidermal growth factor receptor tyrosine kinase inhibitors in lung cancer cell lines and human lung tumors
Source: BMC Genomics. 2006 Nov 10;7:289. doi: 10.1186/1471-2164-7-289 (PMC1660550; doi:10.1186/1471-2164-7-289)
Supplement: Additional File 7 — Sweave scripts (.TEX and .RNW), PDF file describing contents of Sweave script, and .TXT files (training and validation data). [file 1471-2164-7-289-S7.zip › R-training.txt]

Probeset	A549.1	A549.2	A549.3	A549.4	A549.5	A549.6	A549.7	A549.8	UKY-29.1	UKY-29.2	UKY-29.3
1007_s_at	1114.7	1058.8	1044.8	1008.5	955.9	1764.2	719.6	1018.9	407.1	491	467.4
32137_at	385.5	338	448.4	340.3	571.2	382.5	299.3	344.9	171.2	195.3	248.1
38269_at	437.8	480.4	576	545.8	1149.4	544.5	664	375.7	257.3	296.8	323.3
40850_at	67.8	89.9	61.9	33.8	27.6	25.5	14.8	15.5	98.4	142.7	160
58994_at	190.4	195.5	261.5	195.5	278.6	135.6	197.6	166.3	215.7	203.5	270.8
200627_at	11629.7	12132.7	12304.9	11584.9	10954.5	8426.4	9589.5	14294.6	10743	12967.8	14204.9
200651_at	17597	18353.7	16963.8	15293.2	20622.9	24106.4	23309.8	18600.1	23351.3	20116.1	18544.2
200762_at	5028.9	4863	4551.3	4076.7	4953	3897.7	4043.7	4343.8	3092.9	3089	3353.8
200833_s_at	4180.6	4070.7	4428.2	4456.2	3880	2812.5	3907.6	4623.6	3664.2	2736.9	3426.5
200923_at	864.6	951.6	999.5	1148	646.4	1552.7	626.1	791.3	3036.7	3288	2946.8
200985_s_at	1913.4	1828.1	2039.4	2417.9	1204.6	1423.8	1376.3	2244.9	932	795.4	617.6
200991_s_at	1870.8	2234.1	1996.4	2168.7	1986.4	1893.3	2095.6	2920	1477.5	1406.4	1476.8
200994_at	2426.8	2386.4	2367.8	2018.9	2094.2	2020.3	1648.1	2330.1	1512.8	1786.2	2321.5
201097_s_at	4225.8	3873.4	3900.2	3696	3072.6	4955.6	4751.9	4149.3	3594.8	3601.2	3788.3
201181_at	255.6	202.4	298.2	288.7	254.2	166.5	216	258.1	253.1	271.7	268.5
201288_at	13.9	10.7	6.5	60.5	9.9	16.1	5.9	18.8	4.4	4.5	5.6
201390_s_at	2698.4	2764.8	2803.1	3041.8	3139.8	2650.3	2919.4	3266.1	3960	3962.4	3341.8
201401_s_at	100.9	78.9	182.7	157.2	68.2	117.5	180.7	147.8	172.1	218.4	153.4
201431_s_at	352.1	307.3	395	317.9	200.5	131.9	157.7	268.6	249.7	374.9	411.4
201471_s_at	7880.3	8086.7	6801.4	6607	5847.8	4906.7	5597.4	6894.6	10378.2	8546.9	7577.4
201508_at	10268.6	8726.6	7762.3	8770	20093.7	13883.7	12133.3	6901	2583.6	1351	2218.9
201667_at	3731.2	3537.1	2873.8	3550.9	3056.1	4182	3418.5	3268.1	2734.5	2258.5	2375.2
201716_at	1468.4	1448.8	1408.8	1403.8	1362.4	1243.3	1476.4	1313	1262.9	1271.4	1102.8
201895_at	924.4	737	806.4	722.1	717	919.8	905.8	714.1	1086.6	1193.9	1143.4
201923_at	5570.6	5664.1	5665	6109.7	6357	4941.8	5596.9	6208.6	6855.2	8055.9	7854.6
201980_s_at	1048.5	975.3	1178	1126.3	950.1	1274	1248	1294.1	781.5	758.7	723.5
201983_s_at	631.3	512.4	745.2	797.9	928.8	1055.1	1644.7	762.1	450.6	337.4	232.7
202012_s_at	689.4	744.3	783.2	655.8	751.6	623.4	881.3	757.4	584.3	649.4	700.1
202020_s_at	2075.8	2266.5	1411.9	2302.8	1087.3	3699	1517.6	1336.1	2781.3	3086.9	1780.2
202105_at	1405.4	1583	1084.8	1407.2	1224.6	2461.1	1129.3	1086.5	1528.9	1317.3	1073.2
202150_s_at	1084.2	1065.2	799.9	1234.3	470.9	1451.5	1108.3	869.5	400.5	278.5	145.5
202167_s_at	666.8	637.8	729.8	684.6	669	598.5	643.9	613.5	629.4	827.1	717.3
202203_s_at	413.3	505	466.3	445	313.5	424.4	416.3	456.1	772.3	700.9	631.2
202266_at	3618.6	4029.5	3020.2	3881.3	2516.8	2510.5	3363	2307.7	4050.1	4477.8	3433.7
202286_s_at	1.2	3.2	27.6	2.8	9.9	10.5	47.7	6.4	10.2	8.6	4.9
202315_s_at	249	255.3	313.5	196.6	350.8	289.1	310.4	250.8	267.8	220.8	279
202340_x_at	429.3	328.3	305.4	319.1	147.1	102.6	147.4	163.7	239.6	199.6	131
202401_s_at	189.8	118.7	147	153.6	256.6	108.5	174.5	128.7	167.4	166.8	122
202501_at	898.8	928.6	1048.5	756.3	616.6	587	1137	874.6	872.6	1271.5	1171.6
202530_at	455.4	470.1	493.6	499.5	623.8	521.3	431.5	463.2	489.4	510.5	574.8
202545_at	155.9	82.6	204.3	115.7	62.9	134.6	62.1	96.6	117.9	98.5	137.5
202564_x_at	1709.7	1676.8	1797.9	1762	1207.9	1709.3	1327.5	1514.6	900.2	1038.5	956.2
202641_at	1845.2	1501	1791.2	1685.4	1829.6	1286.2	1825	1735.4	1316.2	1333.6	1150.9
202743_at	130.8	116.1	190.3	175.3	153.4	64.7	161.1	137.8	173	254.2	211
202844_s_at	164.6	143.4	157.3	140.2	319.2	122.2	277.9	271.1	212	246	171.2
202853_s_at	736.2	767.1	713.2	640.7	669.8	613.2	575.3	708.4	589.2	642.6	509.9
202932_at	517	497.1	530.4	449.5	275.9	306.4	449.1	478.4	483.3	404.2	479.1
203011_at	1837.7	1998	2213.9	1905.2	1243.1	2268.3	1904.1	1784.8	2015.3	2004.7	1595.8
203077_s_at	977.2	825.1	675	871.2	582.9	1127.2	698.5	850.1	580.5	399.9	583.8
203081_at	107.3	165.4	125.7	130.7	96.4	206.2	71.5	99.9	39.2	151.7	140.9
203185_at	655.1	551.1	640.4	835.7	578	572.1	698.1	604.8	69.2	52.6	49.7
203266_s_at	802.9	798.1	1127.3	816.8	767.2	860	789.1	773.1	666.1	623.3	720.8
203269_at	1068.8	980.8	1026.2	916.1	913.7	797.1	693.3	912.5	1155.1	1567.1	1773.1
203388_at	839.3	810.9	602.8	666.3	764.5	834.6	637.2	644.4	87.2	182.7	283.8
203567_s_at	220.2	224.1	222.9	313.1	129.9	218.9	180.2	185.2	258.1	157.6	153
203665_at	4723.7	3830.3	2967.6	4706.9	7910.6	2212.2	7454.6	4754.2	2364.9	2692	2544.7
203679_at	349.8	436.3	445.2	334.3	365.7	315.8	276.7	423.2	227.4	331.4	418.1
203726_s_at	388.1	379.6	262	324.4	383	118.2	336.2	190.6	51.2	14.4	18.1
203837_at	297.9	337.5	217.5	255.3	159.7	219.2	162.2	267.1	305.3	293.5	248.7
203895_at	641.8	626.6	531.6	553.1	372.4	338.5	273.2	538.7	221.5	128.5	237.4
203910_at	987.5	1082.3	901.2	885.7	780.3	830.1	671.4	941.7	848.3	491.4	407.9
204000_at	909.6	885.2	653	832.2	675.3	752.5	581.6	658.6	1041.1	814.2	689.1
204115_at	1803.9	1505.6	1677.8	1520.1	1512.5	1694.4	1387.8	1723.4	3223.8	2225.9	2591.8
204255_s_at	75.3	86.6	125.5	96.6	120	216.8	87.2	45.8	91.7	135.6	202.2
204336_s_at	391.2	223.1	365.3	443.1	516.8	232.7	257.2	212.1	259.2	355.5	228.7
204352_at	327	383.5	325.8	500.8	355.1	353.6	260.6	324.4	234.9	205.5	179
204369_at	171.5	161.5	190.1	272.2	89.8	270.8	224.3	189.6	210.1	216.8	136.2
204392_at	254.8	194	256.5	247.8	339.1	437.4	246.9	242.5	348.9	331.2	277.3
204484_at	363.5	184.9	223.1	313.4	148.4	101.9	228.9	150	220	330.7	285.6
204491_at	3020.9	2722.2	2008	2951.2	1009.8	1824.5	2610.5	2181.5	2381.3	1565	1430.9
204497_at	381.5	581.2	412.8	300	530.1	362.2	308	382	274	234.7	266.7
204513_s_at	162.2	200.6	205.8	168.3	181.8	287.4	211.8	95.8	161.3	215.4	195.1
204547_at	490.4	586.9	567.8	516.5	287.7	357.7	283.3	413.9	244.3	209.4	94.6
204602_at	6226	5128.2	5967.1	5047.1	1916.2	3469.6	2070.2	4664.9	59.7	39.6	45.5
204622_x_at	252.7	225.6	148	165.9	42.1	184.1	83.6	132.7	129.8	129.6	142.7
205055_at	3395.3	4044.7	4390.6	3977	4398.9	3348.4	3301.2	4160.2	4154.7	4668.7	4884.2
205080_at	432.6	447.6	492.1	487.2	505	396.4	586.4	505.1	203.6	161	190.7
205147_x_at	77.4	33.5	47.5	63	76.8	35.4	63.6	53	34.4	71.9	43.7
205220_at	9.1	28	6.4	43.1	7.9	16.7	66.8	28.4	20.1	4.6	28.7
205240_at	272	278.3	251.3	194.4	70.2	14.7	242.1	332.7	172.5	152.9	124.6
205263_at	1003.3	1116.5	596	1036.6	427.4	665.4	566.4	706.4	405.7	249	291.9
205349_at	18.5	31	61	69.2	107	96.7	74.5	60.9	24.9	12.2	34.6
205376_at	181.2	169.4	136.3	182.7	197.6	162.1	205.5	188	152.7	160.5	96.1
205455_at	166.9	161.1	212.6	201.5	192.3	275.1	158	149.8	69.3	79.1	42.4
205459_s_at	372.9	395.2	408.9	269.3	305.2	298.7	428.5	329.1	264.5	307.5	243.7
205481_at	57.7	49.8	71.6	109.1	106.1	141.2	66.4	86.4	39.7	67.5	28.4
205596_s_at	483	369.2	350.4	323.5	498	443.2	463.6	408.8	244.5	206.9	239.6
205673_s_at	608.1	575	670	669.8	446.3	264.2	506.9	690.3	596.2	731.1	571.4
205698_s_at	463	437.6	605.4	456.5	582	780.3	739	557.4	2290.3	1286.8	679.5
205709_s_at	2.9	15.1	20.7	13.1	24.9	32.3	3.3	26.7	3.7	3.6	16.7
205854_at	542.1	504.5	696.9	559.5	681	527	617.7	514	238	282.4	318.1
205880_at	167.5	187.7	222.5	171.8	88.8	132.3	143.1	187.7	232.7	310.3	377.4
205891_at	364.6	421	437.4	366.2	300.7	619.2	278.3	304.4	326.6	263.5	309.4
205924_at	290.2	195.8	215.8	271	322.3	393.8	347.6	242.7	636.5	605.7	431.1
205926_at	82.2	78.4	87.2	22.9	104.5	100.3	45	89.3	105.6	143.6	145.7
205992_s_at	660.3	734.1	498.7	562.2	320.9	1872.1	503.2	622	654.6	480.3	406.1
206044_s_at	79.4	102.6	89.7	101.1	65.9	133.4	67.4	50.6	86.8	93.3	85.4
206099_at	100.8	137.5	107.2	165.3	76.5	165.4	120.4	113.9	38	83.1	13.6
206118_at	450.6	565.9	533.9	433.7	760.6	982	728.7	311.2	591.3	430.4	360.4
206204_at	485.7	509.3	458.5	510	483.3	623.9	495.7	363.7	89.6	62.5	55
206277_at	13.2	38.5	68.8	19.7	89.4	53.7	57.5	64.9	5.1	6.3	39.4
206456_at	1180	1053.9	1047.9	997.1	582.9	1070.8	1772.7	1407.8	10.7	5.1	3.8
206549_at	2057.8	2333.2	1970.8	2093.1	1332.9	1242.7	1892.8	1574.8	293.3	149.1	260.7
206722_s_at	29.4	80.8	106.7	82.4	45.8	74.2	83.6	61.7	22.7	32	60.1
206907_at	200.3	242	262.1	261.4	251.4	274.5	298.6	262.7	487.4	390.3	454.6
207011_s_at	70.7	62.1	44.8	67.1	127.1	172.8	156.2	51.2	20.5	60.5	42.3
207111_at	291.8	348	333.5	282.3	288.9	300.4	231.2	372.5	35.6	23.9	11.9
207303_at	134	104.6	133.3	134.8	122.8	157.2	143.2	171.7	286	270.6	157.7
207375_s_at	53.8	70.6	113.9	22.2	203.5	140.3	30.6	96.3	142.1	86.3	183.3
207630_s_at	666.9	582.5	444.9	631.3	359.3	742.5	578.7	640	1793.8	1343.9	961.2
207643_s_at	3889.8	3385.7	3551.3	3634.3	4466.2	2281.2	3127.5	3891.4	1800	2609.4	2261
208072_s_at	1330.9	1104.7	1419.4	1397	2484	1747.5	1073.4	1015.2	1318.9	1011.4	1263.6
208091_s_at	1597.5	1759.6	2463.2	1765.3	3699.4	1522	2131.2	1968.1	541.6	593.1	573.3
208641_s_at	6001.6	5693.4	5281.7	5275.2	7806.5	6269	4996.6	6089.6	5206.6	5969.5	5807.4
208819_at	1102.2	1396.2	1478.8	1184.3	1328.2	641.7	1526.2	1556.8	1493.2	1422.4	1573.3
208864_s_at	11699.7	11304.2	11876	11770.3	13373.5	10167.9	11970.7	12724.6	17160.4	16479.2	14676.9
209035_at	140.7	136.2	96.4	247.3	110.6	245.6	175.2	166.7	167.4	139.8	190.5
209110_s_at	306.6	305.6	300.5	302.9	361.2	386	357.7	206.1	301.8	247.7	232.1
209184_s_at	2166	1145	1757.9	1799.1	665.9	1356.3	501.2	1135.2	1493.3	986.9	1503.9
209295_at	2206.4	2206.1	1829.6	2196.7	1687.5	2874	1555.9	1619.5	1742.5	1192.3	1320.7
209666_s_at	363	345.1	327	272.5	325.3	254.8	276.9	346.8	448.6	294.3	486.6
209678_s_at	701.9	629	815.7	729.6	602.2	813.8	1214.6	809.4	694.2	671.2	661.5
209885_at	156.8	100.4	111.2	177.6	82.1	16.7	9.9	138.9	103	115.2	96.1
210056_at	487.2	584	698	578.9	430.4	480.7	1011.3	456.4	17.3	11.5	23.2
210058_at	74.6	89	62.1	114.7	91.9	98.5	66.4	106.5	89.9	87.5	72.7
210105_s_at	133.5	150.5	101	113.5	108.1	276.7	109.2	128.6	74	82.5	50.9
210288_at	163.6	177.7	114.4	228.1	159.5	216.9	179.2	175.6	92.9	155.7	143.9
210512_s_at	750.6	827	355.4	445.9	555.4	1008.7	607.4	335.3	687.8	412.1	444.3
210621_s_at	670.3	633	537.3	622	208.3	798.2	527	485.4	480.1	466.2	434.1
211171_s_at	86.6	109	131.3	121	96.8	171	198.1	112.7	156.4	114.2	117.6
211302_s_at	688	825.5	549	853.5	100.4	735.7	361.5	582.2	820.9	620.2	296.5
211471_s_at	212.8	197.5	209.7	175.8	241	203.9	172.6	196.6	153.2	149.3	161.8
211475_s_at	1490.4	1414.4	882	1436.7	1297.5	1613.3	1272.4	1372.4	1732.3	2005	1664.7
211499_s_at	112	81.9	47.2	73.1	229.4	177.4	53.7	87.6	100.1	72.3	73.7
211992_at	845.4	900.3	995	935.6	631.5	500	972.6	1091.5	707.3	703.3	676.3
212070_at	600.2	588.5	443.9	617.7	1839.1	924.6	1996	431.7	447.5	695.5	871.7
212099_at	2344.4	3058.8	1588.4	1604.9	3349.2	1841.6	2508	1229.2	4823.9	3908.6	4289.9
212104_s_at	230.4	234.4	286.5	253.8	707.4	242.6	629.5	352.5	434.9	439.6	428.4
212117_at	1412.3	1250.8	994.9	1206.5	972.8	1290.3	1320.1	1010	862.5	721.9	467.1
212181_s_at	999	1128.3	743.3	824.1	772.7	1019.1	640.9	771.1	717.5	797.5	1136.4
212255_s_at	329.8	353.5	342.5	405.9	250.5	459.3	554.9	340.4	426.2	495.4	395.2
212273_x_at	10705.2	10869.4	10160.9	11341.9	7896	11334.2	11130.2	9807.5	19652.9	20221.3	14214.3
212422_at	709.6	705.7	759.4	721.3	836.1	620	742.4	646.6	962.9	963.5	1186.5
212629_s_at	208.2	180.2	194	270.6	233.8	386.7	534.3	307.3	379.9	373.9	206.7
212757_s_at	320.7	352.4	296.9	444.8	382.1	438.3	343.4	355.1	253.2	275	301.8
212873_at	7	8	7.5	33	7.5	13.5	7.3	9.2	6	6.3	5.8
213135_at	46.8	43.2	34.4	47.4	63.3	92.2	65.6	44.2	159.8	89.3	123.1
213324_at	1205.5	1501.1	1390.6	1262.2	514.1	1303.4	573.5	807.3	345	512.6	618.8
213434_at	516.6	448.4	628.9	566.7	381.5	457.3	425.4	518	550.6	569	435.5
213798_s_at	2459.7	2188.5	2604.9	2463.2	2672.5	2199.4	2929.1	3024.5	2479.2	2089	2153.9
214724_at	267.8	233.4	212.1	237.5	204.1	262.5	206.3	224.8	172.6	214.8	260.4
214875_x_at	673.1	545.8	604.6	1057.6	315.5	1202	770	792.9	1341.5	1250.9	1033.5
215177_s_at	626.7	586.5	761.3	686.8	48.9	1013.3	495.2	758.9	643.4	502.8	334.5
217496_s_at	783	884.4	881.5	914.9	514.8	1298.2	1052.7	1092.9	1174.2	1363.5	904.7
217763_s_at	873.6	833	739.9	970.1	431.2	808.1	371.9	705.4	277.8	182.9	139.3
217792_at	1910.5	1880	1950.6	2024.6	1452.1	1768.6	1917.9	2135.1	1075.6	1518.4	1534.7
217839_at	2984.3	3266.6	3280.5	3299.2	2219.4	4086.3	2596	3268.3	3310	2804.6	2598.6
217976_s_at	866.3	899.9	686.6	676.9	636.4	834.8	618.3	674.7	1016.7	1112.1	807
218150_at	1167.8	1277.1	1456.8	1311.3	1568.8	1080.5	1597.7	1458.5	1377.5	1445.3	1455.7
218186_at	7	5.9	4	12.6	10.7	6.7	4	5.7	9.1	6.9	12.8
218329_at	503	503.2	497.5	609.5	527.1	418.4	392.1	428.3	561.7	535.9	582.6
218360_at	699.3	746.3	659.7	473.3	450.4	448.3	742.3	707.8	692.4	651.2	486.1
218589_at	110.6	115.4	104.9	157.3	48.4	116.8	50.6	79.2	97.3	90.5	43.5
218856_at	731.5	895.7	850.2	722.8	1098.7	2042.1	634.4	654.7	140.4	78.1	15.1
218913_s_at	65.3	75.1	61.7	73	54.7	83.6	44.2	81.9	51.4	9.2	54.1
218931_at	22.8	35.5	20.2	10.2	5.2	68.3	11.1	45.1	36.5	11.4	11.3
218995_s_at	912.8	1041.8	1163.1	950	712.6	558.6	532.4	958.3	320.9	122.7	130.6
219020_at	846	923.9	466	783.2	644.4	492.7	636	523.8	629.3	794.2	598.5
219032_x_at	3023.4	3830.1	3224	3146.4	1944.8	1831.2	1799.3	2649.2	2905.3	2680.3	2154.4
219290_x_at	90.1	76.1	156	162.9	226.5	120	163.9	99.1	156.3	214.5	153.9
219327_s_at	513.5	501.1	375	499.8	492.2	369.7	445.4	380.6	121.1	165.7	226.6
219357_at	176	180.2	204.8	156.4	364.8	237.7	221.8	154.3	165.9	104.6	163.3
219537_x_at	217.8	127.6	178.8	239.3	257.4	165.1	219.5	179	114.3	134.1	121.5
219646_at	672	591.2	917.7	716	972	402.5	944.2	834.7	727.5	863	888.8
219855_at	179.7	162.8	128.9	155.2	264.8	516.2	223.2	149.9	433.8	579.3	672.5
219933_at	1573.2	1875.7	1950.2	1591	1544.9	1302.3	1875.1	2173.8	2099.8	1976.7	2336.5
219936_s_at	10.7	8.4	35.6	21.5	7.6	14.9	2.5	9.5	38.1	15.3	7.4
221235_s_at	493.1	488	451.3	542.3	386.1	347.6	328.3	477.8	467.1	429.1	430.3
221610_s_at	104.2	111.1	99.3	151.9	138.1	199.6	170.9	134.5	161.9	143.7	91
221819_at	810.7	978.1	947.9	978.6	1048.5	721.1	886.5	962.4	795.4	867.2	699.8
