# Supplementary material for: Gene expression patterns that predict sensitivity to epidermal growth factor receptor tyrosine kinase inhibitors in lung cancer cell lines and human lung tumors
Source: BMC Genomics. 2006 Nov 10;7:289. doi: 10.1186/1471-2164-7-289 (PMC1660550; doi:10.1186/1471-2164-7-289)
Supplement: Additional File 8 — Affymetrix U133A microarray data for the 180 probesets used for the DLDA models to classify the Moffitt tumors. MAS v5.0 values and present/absent calls are available for each tumor. [file 1471-2164-7-289-S8.xls]

## Sheet: Sheet3
Probeset	Moff 0130D_Signal	Moff 0130D_Detection	Moff 0184A_Signal	Moff 0184A_Detection	Moff 0404A_Signal	Moff 0404A_Detection	Moff 0686G_Signal	Moff 0686G_Detection	Moff 0936G_Signal	Moff 0936G_Detection	Moff 0895B_Signal	Moff 0895B_Detection	Moff 0928E_Signal	Moff 0928E_Detection	Moff 1343G_Signal	Moff 1343G_Detection	Moff 1487F_Signal	Moff 1487F_Detection	Moff 1888E_Signal	Moff 1888E_Detection	Moff 2072G_Signal	Moff 2072G_Detection	Moff 2310K_Signal	Moff 2310K_Detection	Moff 2603I_Signal	Moff 2603I_Detection	Moff 2958D_Signal	Moff 2958D_Detection	Moff 2996G_Signal	Moff 2996G_Detection	Moff 3227G_Signal	Moff 3227G_Detection	Moff 3632H_Signal	Moff 3632H_Detection	Moff 4094F_Signal	Moff 4094F_Detection	Moff 4172B_Signal	Moff 4172B_Detection
1007_s_at	2920.7	P	2288.1	P	2417.4	P	2196.5	P	4730.7	P	1872.4	P	4056.2	P	2270.6	P	1575.9	P	3126.1	P	3614.8	P	3437.7	P	1650.4	P	2112.4	P	2448.6	P	2418.5	P	2744.1	P	1813.3	P	1786.4	P
32137_at	1292.1	P	1479.4	P	566.5	P	1700.9	P	440.7	P	872.9	P	685.6	P	1368.9	P	1901.6	P	1116.3	P	506.2	P	739.4	P	564.6	P	993.3	P	428.2	P	1653.7	P	556.6	P	380.6	P	507.4	P
38269_at	955.2	P	1005.5	P	1077.6	P	1331.7	P	1143.9	P	1079.2	P	957.4	P	919.2	P	1002.6	P	825.3	P	1176	P	839.5	P	841.3	P	2035.3	P	1230.9	P	1202	P	838.9	P	734.3	P	725.2	P
40850_at	21.5	A	22.9	A	43.4	A	26.7	A	266	A	332.5	A	71.5	A	211.7	A	209.7	A	206.7	A	129	A	57.6	A	9.5	A	293.9	A	30.6	A	132	A	67	A	42.9	A	58.2	A
58994_at	270.3	P	227.4	P	438.6	P	257.3	P	345.5	P	257.6	P	247.7	P	388.3	P	322.4	P	308.3	P	353.3	P	234.3	P	117.2	P	332.8	P	363.7	P	253.2	P	270.8	P	175	P	289.2	P
200627_at	5007.2	P	3481.3	P	5253.7	P	4676.2	P	4513.3	P	5414	P	4384.7	P	5363.4	P	5461.8	P	5419	P	4682.2	P	5200.7	P	5646.3	P	4858.6	P	4894.9	P	5799	P	6161.2	P	4913.1	P	7546.2	P
200651_at	7791.6	P	14952	P	6779.3	P	8300.9	P	10076.2	P	5878.9	P	18029.1	P	10544.8	P	13783.2	P	6426.5	P	11530.1	P	12097.6	P	9098.9	P	9423.5	P	10867.1	P	11100.4	P	20071.1	P	8434.5	P	10180.3	P
200762_at	1575	P	4058.5	P	743.2	P	2552.8	P	2896.4	P	3388.9	P	3973.8	P	911.2	P	1800.7	P	691.1	P	1644.4	P	7281.6	P	2796.4	P	1713.6	P	1968	P	1717.2	P	6630.9	P	2366.1	P	1307.8	P
200833_s_at	3111.4	P	2434.1	P	2565.2	P	2539.9	P	2129	P	1953	P	1981.9	P	2990.6	P	2440.3	P	3022.3	P	2860.8	P	2693.1	P	3613.4	P	4018.1	P	3664	P	5400.7	P	2065	P	2847.1	P	2374	P
200923_at	6860.1	P	5837.4	P	7172.4	P	4609.9	P	13099.9	P	7977.1	P	9264.2	P	6291.2	P	12192.8	P	4725.8	P	4806.5	P	6998.9	P	6381.4	P	5933.4	P	5605.4	P	2770.3	P	4941.8	P	2758.4	P	4496.9	P
200985_s_at	3012	P	2718.9	P	2544.7	P	2003.6	P	3838.6	P	1347	P	5975.6	P	4286.3	P	974.9	P	803.4	P	9463.3	P	8762.4	P	2845.1	P	1733.5	P	6469.6	P	1283.7	P	5039.9	P	2875.3	P	1189.5	P
200991_s_at	787.3	P	407.9	A	946	P	726.1	P	759.2	P	844.8	P	564.7	M	806.3	P	741.3	A	610.2	M	638.1	P	545.3	A	417.8	M	483.9	P	871.6	P	688.5	P	764.9	P	764.9	P	684.7	P
200994_at	1041.8	P	2150.4	P	1426.3	P	1390.2	P	1108.6	P	1323.9	P	1860.3	P	1942.8	P	2223.9	P	934.6	P	1094.8	P	1349.5	P	1484.2	P	803.8	P	896.9	P	1113.8	P	1165.3	P	1449.8	P	1675.4	P
201097_s_at	6883	P	6695.5	P	7432.5	P	5053	P	8731.6	P	6047	P	4471.4	P	9134.7	P	4236.2	P	6271.6	P	4830.7	P	5382	P	6012.1	P	4718.7	P	5531.7	P	5054.2	P	9786.6	P	5053.3	P	3847.9	P
201181_at	455	P	201.3	P	214.8	P	335.4	P	371.5	P	161.8	P	237.2	P	417.4	P	157.4	P	244.4	P	397.5	P	193.3	A	203.9	P	199.6	P	308.9	P	158	P	210.5	A	240.7	P	183.1	P
201288_at	4575.7	P	1826.1	P	3825.8	P	3970.6	P	2503.7	P	3307.1	P	3250.5	P	5992.6	P	1380.7	P	297.2	P	1872.5	P	5567.6	P	3968.6	P	1761.4	P	3805.8	P	2600.1	P	7401.2	P	3222.3	P	843.5	P
201390_s_at	3229.5	P	2404.8	P	3167.3	P	1891.9	P	2162.6	P	2010.9	P	1753.6	P	1872.9	P	1768	P	2571.3	P	1849.4	P	1924.5	P	1900.5	P	2636.2	P	2311.9	P	2486.1	P	1306.7	P	2182.4	P	3048.1	P
201401_s_at	21.9	A	21.9	A	20.2	A	82	A	203	P	208.5	P	168.1	A	247.9	P	328.3	P	235.2	P	189.2	P	28.7	A	16.7	A	479.8	P	79.5	A	190.4	P	100.2	A	55.1	A	286.1	P
201431_s_at	619	P	763.7	P	221.3	P	1186.4	P	1529.5	P	751	P	798.8	P	787.2	P	4314.5	P	419.3	P	434.3	P	707.1	P	455.4	P	5144.5	P	1022.3	P	2384.8	P	391.1	P	392.9	P	712.6	P
201471_s_at	1592.8	P	2027.2	P	4429.5	P	1926.4	P	8590.5	P	3963.7	P	4669.3	P	5320.4	P	4246.6	P	3970.9	P	4624.3	P	2792	P	2311.3	P	2202.3	P	2765.9	P	1742.4	P	3159.2	P	2605.7	P	2244	P
201508_at	3672.9	P	1358.8	P	751.9	P	2209.2	P	3584.6	P	2189.1	P	1865.1	P	3071.6	P	1624	P	547	P	1018.4	P	2610	P	1188	P	1191.9	P	4274.5	P	3587.2	P	1311.3	P	1977.1	P	660.5	P
201667_at	1232.3	P	1786.1	P	1478.9	P	2934.1	P	1627.1	P	1049	P	1426.4	P	4072.5	P	806.9	P	369.5	P	1176.3	P	2100.3	P	1035.6	P	384.4	P	751.5	P	2836	P	965.7	P	314.7	P	1243.8	P
201716_at	661.2	P	698.2	P	649.3	P	631.3	P	799.9	P	730.8	P	1102.3	P	848	P	528.4	P	567	P	718.5	P	1423.1	P	1045.2	P	900.8	P	859.2	P	682.8	P	892.6	P	888.7	P	683.6	P
201895_at	563.8	P	625.1	P	843.8	P	631.3	P	1900.7	P	942.8	P	1050.5	P	915.7	P	1225.3	P	512.2	P	900.5	P	926.4	P	505.2	P	1023.1	P	871.9	P	739.1	P	794.1	P	1061.1	P	679.9	P
201923_at	4682.4	P	5430.9	P	3741.3	P	5438.1	P	1704.4	P	2837.3	P	2616.3	P	4029.5	P	2743.7	P	2005.6	P	3038.8	P	2428.2	P	4935.4	P	4330	P	2254.7	P	3783.7	P	1880	P	3320.7	P	3126.3	P
201980_s_at	826.5	P	1082.3	P	464.2	P	650.7	P	499.1	P	418.3	P	830.6	P	714.4	P	647	P	728.6	P	694.7	P	437.8	P	627.1	P	1050.9	P	894.9	P	428.8	P	676.2	P	859.9	P	320.2	P
201983_s_at	877.1	P	266	P	1537.7	P	363.1	P	1626.3	P	535.8	P	1980.4	P	885.8	P	338	P	358.1	P	465.2	P	536.7	P	275.3	P	1065.9	P	469.6	P	782.8	P	1594.5	P	772.5	P	310.7	P
202012_s_at	604.3	P	747.5	P	1614.3	P	900.8	P	759.5	P	587.8	P	850.4	P	446.2	P	849.3	P	505.2	P	549.7	P	1002.1	P	823.9	P	761.9	P	656.3	P	1135.2	P	642.5	P	744.5	P	619.5	P
202020_s_at	592.1	P	926.5	P	606.3	P	748.2	P	682.1	P	650.5	P	384.1	P	406.4	P	1119.8	P	2320	P	493.9	P	782	P	1189.6	P	529.6	P	589.3	P	964.1	P	943.9	P	1012.6	P	752.9	P
202105_at	861.3	P	1103.2	P	944.6	P	944.7	P	1365.4	P	1156.4	P	1100	P	811.4	P	1006.6	P	676.5	P	857.1	P	1110.4	P	847.7	P	632.1	P	827.5	P	866.6	P	849.4	P	1007.9	P	785.1	P
202150_s_at	728.8	P	928.1	P	613	P	496.6	P	797.2	P	462.4	P	769.9	P	342.4	P	351.5	P	428	P	827.9	P	875.3	P	501.8	P	300.2	P	582.1	P	683.5	P	1004.2	P	2507.6	P	431.4	P
202167_s_at	609.6	P	494.3	P	461.7	P	560.8	P	722.7	P	478.2	P	619.1	P	417.5	P	511.2	P	429.2	P	319.2	P	618.8	P	314.3	P	616.1	P	552.4	P	447.8	P	653.4	P	612.6	P	567.7	P
202203_s_at	290.5	P	103.5	A	250.6	P	352.4	P	164.8	P	246.5	P	469.6	P	132.2	A	230.1	P	533.2	P	507.6	P	306.8	P	637.4	P	69.7	A	126	P	354.9	P	320.7	P	88.1	A	315.9	P
202266_at	2321.8	P	1813.8	P	2622.2	P	1279.5	P	1659.8	P	1741.5	P	1630.9	P	1486.4	P	858.9	P	1359	P	1713.3	P	1216.9	P	1796.2	P	1602.6	P	1665.7	P	1066.9	P	785.3	P	2141.4	P	1075.4	P
202286_s_at	12982	P	2007.5	P	16210.6	P	997.7	P	7395.2	P	4535.6	P	7889.1	P	7217.7	P	3457.8	P	16353.9	P	3444.8	P	4755	P	7282.9	P	11113.1	P	8861.4	P	3276.3	P	10834.5	P	3100.7	P	1355.6	P
202315_s_at	676.5	P	584.8	P	864	P	464.2	P	625.2	P	687.3	P	860.3	P	331.6	P	661.4	P	533.3	P	665.9	P	459.9	P	413.8	P	625	P	746.8	P	629.9	P	477	P	506.6	P	883.5	P
202340_x_at	268.7	P	622.7	P	247.3	A	472.5	P	722.5	P	767.9	P	669.6	P	320.5	P	1093.4	P	993.1	P	457	P	1258.2	P	299.8	P	169.1	A	55.6	A	250.7	A	537.5	P	323.2	P	825.6	P
202401_s_at	274.4	P	220.3	A	208.3	P	244.4	P	199.2	A	192.2	A	269.5	A	157.1	A	273.9	M	359.9	P	246.3	P	367	P	214.9	P	219.1	P	198.1	P	241.4	P	189.8	A	173.2	A	176.1	M
202501_at	492.4	P	705.2	P	279.2	P	674.6	P	686.4	P	635.4	P	543.3	P	860.4	P	1086.6	P	527.3	P	1390.3	P	755.8	P	1064.9	P	670.4	P	930	P	804.4	P	1012.3	P	787.8	P	1385.3	P
202530_at	1109.3	P	684.5	P	957.1	P	690.9	P	710.5	P	371	P	602.1	P	535.3	P	481	P	541.8	P	634.9	P	562.5	P	814.7	P	551.1	P	535.5	P	759.3	P	561	P	577.3	P	348.8	P
202545_at	601.5	P	531.2	P	555	P	260.6	P	980.6	P	498.7	P	815.4	P	980.7	P	474.9	P	253.5	P	445.5	P	850.5	P	263	P	459.8	P	954.4	P	361.4	A	724.9	P	1334.5	P	200.7	A
202564_x_at	386.5	P	486	M	411.7	P	398.3	P	706.7	P	477.6	P	883.5	P	402.1	P	574.6	P	515.4	P	387.5	P	297.9	A	312.5	A	466.3	P	452.5	P	669.3	P	304.2	M	382.5	P	762.1	P
202641_at	566.7	P	571.5	P	706.9	P	546	P	574.1	P	531.3	P	405.9	P	488.9	P	700	P	256.3	P	313.6	P	597	P	440.2	P	702.2	P	390	P	543.1	P	834.3	P	946.2	P	621.1	P
202743_at	487.3	P	381.3	P	1118	P	434.9	P	350.7	P	414.9	P	437.3	P	154	A	314.5	P	1404.4	P	360.8	P	567.2	P	682.4	P	415.1	P	413.2	P	858.5	P	475.3	P	292.8	P	313.6	P
202844_s_at	284.1	P	348.5	P	293.8	P	206.7	P	211.6	P	401.9	P	282.4	P	326.8	P	418	P	533.6	P	403.3	P	116.2	A	306.6	P	373.1	P	272	P	248.8	P	345	P	177.9	P	687.8	P
202853_s_at	1533.2	P	1136.3	P	1222.9	P	1159	P	933.5	P	1052.3	P	1352.5	P	882.3	P	1122.2	P	1249.7	P	1249.4	P	767.9	P	801.1	P	1310.6	P	1062.5	P	963	P	1347.1	P	1319.3	P	1048	P
202932_at	1172.8	P	1031.2	P	1673.6	P	695.4	P	667.9	P	1016.9	P	786.3	P	1106.1	P	1882.1	P	1609.2	P	927.1	P	452.5	P	1025.3	P	1304.3	P	688.8	P	907.9	P	794.8	P	1836	P	1512.2	P
203011_at	812	P	1391.7	P	554.4	P	1302	P	693.5	P	728.9	P	929.9	P	1390.7	P	961.7	P	871.1	P	1240.9	P	1025.8	P	1215	P	955.8	P	834.3	P	830.5	P	847.8	P	822.3	P	2307.5	P
203077_s_at	218.1	P	599	P	345.2	P	321.1	P	256	P	392.4	P	328.7	P	224.8	P	681.2	P	445.2	P	313.2	P	280.7	P	759.5	P	311.6	P	231.3	P	324.6	P	450.6	P	523.4	P	382.3	P
203081_at	156	P	297.5	P	58.4	A	300.6	P	358.3	P	151.3	P	1083.6	P	178.3	P	116.5	P	307	P	98.6	P	329.5	P	262.9	P	371.3	P	282	P	152.8	P	794.2	P	234	P	200.6	P
203185_at	351	P	347.9	P	240.2	P	293.3	P	400.7	P	297.2	P	270.9	P	205.1	P	183.3	P	232.2	P	292.1	P	557	P	911.8	P	284.7	P	578.2	P	442.9	P	418.1	P	612.7	P	135.3	P
203266_s_at	417.6	P	593.6	P	565.8	P	431.8	P	393.7	P	530.7	P	611.7	P	378.2	P	657.7	P	392	P	449.8	P	512.5	P	596.3	P	427.8	P	453.4	P	414	P	417.6	P	550.2	P	578.1	P
203269_at	569.6	P	1147.3	P	456.1	P	1209.2	P	286.2	P	511	P	449	P	465.8	P	470	P	1281.9	P	757.1	P	571.3	P	876.9	P	655.6	P	389.5	P	770.8	P	460	P	465.9	P	761.9	P
203388_at	277.7	P	275	A	254.3	A	357.1	P	564.8	P	802.4	P	540.1	P	195.7	A	269.4	P	368.5	P	199.5	P	806.1	P	361.1	P	372.2	P	543	P	249.1	P	794	P	329.3	P	406.2	P
203567_s_at	1067.3	P	675.3	P	1379.9	P	1381.2	P	1712.9	P	831.3	P	1180.9	P	1143.1	P	589	P	477.1	P	826.1	P	922.9	P	1356.1	P	798.6	P	892.9	P	646.9	P	1100.4	P	951.9	P	595.6	P
203665_at	494.3	P	606.8	P	369.9	P	454.7	P	344.5	P	613.9	P	294.8	P	734.6	P	688.1	P	254.7	P	318.9	P	572.5	P	479.4	P	433.8	P	533.1	P	441.3	P	613.4	P	319.7	P	468.4	P
203679_at	404.4	P	280.6	A	420	P	344.7	P	252.6	M	293.4	P	378.4	P	361.3	P	285.5	P	462.3	P	286.3	P	390.7	P	139	P	312.9	P	274.8	P	304.7	P	275.1	P	238.2	P	231.5	P
203726_s_at	157.2	A	785.6	P	284.5	A	198.3	A	514.7	P	765.7	P	670.6	A	242.8	A	1482.7	P	22.3	A	1810.4	P	114.1	A	749.2	P	210.8	A	3641.8	P	383.2	P	268.8	A	798.5	P	705.1	P
203837_at	1008.5	P	402.1	P	823.6	P	561.2	P	532.4	P	408.6	P	547.1	P	384.6	P	265.3	P	616.1	P	1090.7	P	760.9	P	624.3	P	324.4	P	636.2	P	487.4	P	714.5	P	329.8	P	352.9	P
203895_at	33.7	A	115	P	55.6	A	138.2	P	73.2	A	410.9	P	101.5	A	143	P	731.8	P	139.6	P	274.9	P	175.2	P	259.2	P	392.9	P	474.3	P	612.4	P	71	A	120.1	P	348.4	P
203910_at	2076.3	P	944.9	P	1439.9	P	1226.7	P	1212.2	P	825.1	P	1343.9	P	737.2	P	645.1	P	598.6	P	874.3	P	1129.2	P	1013.2	P	830	P	642.4	P	967.9	P	496	P	814.8	P	705.2	P
204000_at	162.9	P	282.6	P	162.3	P	200	P	300.4	P	219.9	P	208.6	P	231.3	P	260	P	115.3	P	225.6	P	340.9	P	375.5	P	194	P	349.4	P	282.3	P	259.1	P	181	P	202.6	P
204115_at	518.1	P	325.7	P	198.7	P	1621.9	P	279.1	P	434.9	P	536	P	1145.3	P	463.9	P	136.3	P	264.2	P	306.5	P	364.4	P	180.4	P	246.9	P	309.9	P	215.1	P	184	P	611.3	P
204255_s_at	395.1	P	224.7	P	159.4	P	405.3	P	392	P	185.7	P	544.5	P	666.5	P	350.6	P	139.6	P	573.4	P	598.7	P	201.4	P	199.4	P	535.1	P	234.6	P	439.8	P	236.5	P	338.4	P
204336_s_at	363.4	P	519.4	P	489.9	P	374.8	P	270.8	P	346.3	P	485.5	P	292.3	P	343.2	P	331.6	P	355.9	P	398.1	P	433	P	311.8	P	565.1	P	486.9	P	358	P	374.4	P	129.2	P
204352_at	438.7	P	1793.4	P	795.6	P	1054.7	P	314	P	1259.5	P	289.2	P	558	P	804.4	P	181.3	P	1091.8	P	702.3	P	1041.3	P	1015.9	P	1063.9	P	681.7	P	491.7	P	1078.5	P	575.1	P
204369_at	466.7	P	226.5	P	461.8	P	287.6	P	345.7	P	257.1	P	345.3	P	362	P	324.9	P	399.3	P	284.3	P	305.7	P	277.8	P	435.2	P	442.9	P	485.9	P	269.6	P	452.1	P	227	P
204392_at	216.4	A	262.2	A	136	A	241.7	A	345.1	A	274.3	M	314.2	A	283.2	M	213.6	A	126.6	A	183.7	A	212.4	A	149.6	A	205.2	A	320.2	P	211.4	A	250.5	A	198.5	M	155	A
204484_at	634.5	P	1151.2	P	806.7	P	647.7	P	683.3	P	482	P	885.7	P	221.3	A	465.5	P	85.4	A	973.9	P	489.8	P	1363.3	P	303.2	P	1152.8	P	423.5	P	783.6	P	477.2	P	354	M
204491_at	218.9	P	2075.8	P	96	P	1041.4	P	585.7	P	1282.7	P	852	P	307	P	1259.6	P	144.8	P	362.6	P	884.8	P	1391.5	P	212.1	P	551.7	P	454.5	P	811.7	P	1987.8	P	852.4	P
204497_at	439.2	P	147.5	P	288.5	P	283.8	P	1228.7	P	504.7	P	739	P	447	P	221	P	77.3	A	282.6	P	714.5	P	282.8	P	236.6	P	312.8	P	163	P	1032.5	P	94.6	A	203	P
204513_s_at	141.9	P	45.9	A	83.8	A	442.5	P	97.9	A	427.8	P	94.1	A	86.1	A	55.4	A	21.2	A	233.7	P	352.1	P	413.9	P	180.4	P	271.6	P	267.4	P	146	A	437.3	P	211.4	P
204547_at	534.7	P	437.5	P	290.8	P	382.1	P	737.3	P	1062.6	P	358.3	P	277.1	P	1464.6	P	360.8	P	368	P	439.3	P	362.7	P	296.4	P	297.5	P	215	P	579.7	P	374.1	P	259	P
204602_at	154.6	P	155.6	P	1695.5	P	128.4	P	83.1	P	188.7	P	169	A	110.6	P	160.4	P	218.3	P	1088.1	P	130.9	A	696.2	P	103.2	P	1318	P	173	P	110.2	P	85.8	P	100.4	P
204622_x_at	528.5	P	1617.5	P	165.2	P	329.1	P	241.4	P	502.3	P	428.3	P	420.7	P	758.6	P	2132	P	915.9	P	1045.4	P	1359.7	P	194.1	P	174.2	P	190.5	P	640.2	P	326.5	P	269.6	P
205055_at	831	P	1298.1	P	1149.5	P	1323	P	932.9	P	1143.6	P	757.7	P	554.6	P	1273.9	P	1308.6	P	896.7	P	1314.8	P	1656.2	P	727.1	P	1189.5	P	1708.6	P	1114.9	P	1849.7	P	1577.8	P
205080_at	226.5	P	326.2	P	292.3	P	306.6	P	259.6	P	346.7	P	250.4	A	252.5	P	229.5	P	417.3	P	311.3	P	282.7	P	332.5	P	369.1	P	351.6	P	384.6	P	157.5	A	286.9	P	227.8	P
205147_x_at	299	P	258.7	A	214.5	P	428.4	P	771.6	P	246.8	A	388.8	A	354.9	P	170.4	A	187.7	A	353.1	P	611.9	P	520.4	P	339	P	481	P	373.6	P	415.4	P	270.5	P	190.9	A
205220_at	239.6	P	679.7	P	491.2	P	1100.4	P	140	A	575.3	P	171.7	P	114.1	A	377.7	P	379.6	P	315.4	P	386.9	P	170.9	A	245	P	90.4	A	464.2	P	278.7	P	3111.7	P	334.7	P
205240_at	886.4	P	151.6	P	193.8	P	87.1	P	325	P	81.6	P	373	P	211.9	P	53.7	P	87.7	P	190.2	P	80.1	P	121.3	P	169.3	P	140.3	P	132.7	P	247.6	P	36.8	A	252	P
205263_at	2036.7	P	1079.6	P	1090.7	P	1159.8	P	907.7	P	776.4	P	1065.7	P	2064.4	P	658.2	P	984.6	P	1960.8	P	494.9	P	858.1	P	1207.5	P	1126.9	P	811.5	P	986.9	P	628.2	P	581.8	P
205349_at	512.5	P	376.8	P	144	P	334.6	P	329.1	P	216.5	P	277.9	P	404.6	P	357.5	P	397.3	P	272	P	404.4	P	205.7	P	307.7	P	308.1	P	151.7	P	369.3	P	228.2	P	131	P
205376_at	380	P	141	P	367.9	P	104.7	P	41.9	P	177.8	P	39.3	P	97	P	280.5	P	510.2	P	719.3	P	103.3	P	114.7	P	316.4	P	446.5	P	68	P	87.9	A	114.4	P	139.6	P
205455_at	474.3	P	762.1	P	415.8	P	289.1	P	587	P	240	P	617.4	P	793.2	P	233.2	P	110.4	A	1450.4	P	560.9	P	570.8	P	440	P	2049.6	P	133.1	A	638.6	P	361.4	P	192.8	A
205459_s_at	136.2	P	127.8	A	124.5	A	203.2	A	209.9	M	104.1	A	128.2	A	99.4	A	94.7	A	145.4	A	316.1	P	28.1	A	71.6	A	185.8	M	148.5	A	194.2	A	15.4	A	106.6	A	130	A
205481_at	218.2	P	101.4	A	136.7	P	116.7	A	90.7	P	63.9	A	125.6	P	134.2	P	81.7	A	108.7	P	173.9	P	138.5	A	71.8	M	121.8	P	133.6	P	75.6	A	60.9	A	51.6	A	75.3	A
205596_s_at	1760.4	P	662.2	P	518.6	P	1015	P	878.3	P	798.7	P	970	P	1024.7	P	1033.6	P	601.7	P	631.4	P	704.2	P	408.7	P	522.8	P	740.1	P	595.8	P	730.8	P	504.4	P	444.6	P
205673_s_at	127.9	P	203	P	210.9	P	220.1	P	272	P	336.9	P	109.5	P	267.1	P	146.2	P	183.8	P	53.7	A	136.2	P	79	P	32.9	A	53.7	P	53	P	232.1	P	479.3	P	135.5	P
205698_s_at	169.8	A	293.8	P	231	P	413.9	P	238.1	P	355	P	301.8	M	207	P	702.4	P	280.5	P	269.7	P	298	P	369.1	P	431.7	P	225.5	P	388.7	P	130.4	A	562.6	P	574.8	P
205709_s_at	809.3	P	376.8	P	475.8	P	451.6	P	249.3	P	441	P	419.7	P	424.6	P	185.3	P	366.5	P	690.5	P	463.5	P	289.4	P	280.2	P	293.8	P	200.5	P	738.2	P	297.4	P	426.3	P
205854_at	549.8	P	327	P	278.1	P	332.4	P	209.5	P	212	P	248.5	P	601.6	P	456.4	P	363.2	P	224.8	P	241.8	P	212.5	P	508.6	P	430.6	P	488.8	P	548.7	P	181.2	P	401	P
205880_at	99.5	P	234.2	P	104.7	A	295.5	P	440.1	P	341.1	P	454.9	P	154.7	A	295.9	P	237.5	P	115.4	P	359	P	223.1	P	745.5	P	194.6	P	557.9	P	292.7	P	367.3	P	263.7	P
205891_at	521.6	P	172.3	A	454	P	183.6	A	417.1	P	414.3	P	326.2	P	838.7	P	421.2	P	337.3	P	360.3	P	649.6	P	461.1	P	159.9	A	320.1	P	173.9	A	669.4	P	287.6	P	343.7	P
205924_at	60.4	A	24.1	A	16.4	A	65.9	A	11.9	A	140.5	A	14.3	A	12	A	16.8	A	80.1	A	158.3	A	19.6	A	18	A	77.9	A	70.8	A	52.5	A	20.4	A	10.1	A	145.4	A
205926_at	352.3	P	289.6	P	457.9	P	222.6	P	386.9	P	270.6	P	423.3	P	560	P	222.8	P	267.1	P	200.7	P	495.2	P	236	P	203.7	P	239.8	P	223.1	P	436.5	P	345.3	P	99.8	P
205992_s_at	266.4	P	202	P	104.6	P	272.1	P	120.7	P	107.3	P	184.4	P	370.8	P	95.4	P	106.8	P	290.9	P	266.1	P	465.2	P	227.4	P	576.5	P	128.4	P	146.3	A	157.9	P	181.7	P
206044_s_at	308.5	P	233.8	P	204.2	P	329.7	P	221.6	P	274.7	P	388.6	P	324.4	P	259.8	P	221.1	P	167.4	P	188.4	P	184.5	P	122.5	P	140.7	P	229	P	134.6	P	132.6	P	259.7	P
206099_at	479.5	P	249.6	A	734.6	P	265.5	A	315	A	174.1	A	363	A	194.9	A	378.1	A	431.9	P	246.1	A	507.5	A	580	P	315.2	M	387.7	P	723.3	P	384.6	A	512.5	M	316.2	P
206118_at	282	P	406.1	A	418	P	268.6	A	376.2	M	238	A	364.5	A	472.3	P	217.1	A	175.1	A	200.4	A	412.9	A	414.3	P	227.7	P	369.7	P	297.5	P	278.4	A	445.7	P	235.2	A
206204_at	213.8	P	920.8	P	157.4	P	518.3	P	1274.7	P	565.6	P	61.9	A	228.1	P	499.6	P	155	P	74	P	44.9	A	49.8	A	34.7	A	40.1	A	281.7	P	27.4	A	177.2	P	600.8	P
206277_at	221.4	M	23.9	A	31.8	A	61.7	A	46.2	A	16.5	A	183	A	31.6	A	17.4	A	12.8	A	81	A	16.5	A	12.1	A	7.2	A	15.4	A	7.4	A	17.4	A	22.1	A	12.3	A
206456_at	20.5	A	58.4	A	3.6	A	5.2	A	25.6	A	2.4	A	3	A	22.4	A	22.7	A	8.4	A	5.5	A	18.3	A	7.8	A	3	A	3.9	A	2	A	5.7	A	5.3	A	3	A
206549_at	59.1	A	152.7	A	66.5	A	62.8	A	105.3	A	33.2	A	128	A	62	A	154.8	A	46.4	A	42.5	A	55.3	A	2435.3	P	78.3	A	28.9	A	59.2	A	70.1	A	175.9	A	54.6	A
206722_s_at	209.2	A	254.1	A	288.7	P	222.2	M	283.2	M	362.8	P	333.5	A	245.3	A	366.9	P	531.6	P	655.3	P	161.9	A	108.5	A	273.5	P	358.5	P	308.2	P	278.1	A	263.4	M	262.8	A
206907_at	66.2	P	131.8	P	78.4	A	69.8	A	182.7	P	141.8	P	208.3	P	252.4	P	139.2	P	72.2	A	143.4	P	160.2	M	140.1	P	89.1	P	108.3	P	68.5	A	123.3	A	89.8	P	46.1	P
207011_s_at	616.8	P	505.1	P	366.7	P	670.2	P	1656.3	P	315.2	P	1466	P	538.6	P	902.8	P	701.8	P	311.4	P	664.3	P	289	P	520.4	P	627.4	P	548.7	P	1264.2	P	486.4	P	475.5	P
207111_at	57.4	A	143.9	A	288.1	P	89.6	A	141.7	A	100.9	A	149.4	A	91.6	A	92.1	A	51.3	A	101.9	A	193.3	A	121.8	A	79.4	A	133.2	A	71.6	A	255.3	P	84.7	A	68.2	A
207303_at	76.8	P	183.4	P	104.8	P	143.8	P	215.4	P	130.6	P	177.7	P	111	P	118.9	P	119.5	P	108.1	P	52.3	A	144.4	P	176.1	P	116.5	P	116.9	A	15.5	A	90.3	P	97.3	P
207375_s_at	435.6	P	415.5	P	683.3	P	508.4	P	387.7	P	200.7	A	363.3	A	628.3	P	177.6	A	253.3	A	660.8	P	647.6	P	610.2	P	536.4	P	889.3	P	641	P	277.3	A	350.1	P	311.9	P
207630_s_at	411.4	P	528.6	P	400.2	P	504.7	P	435.3	P	315.1	P	412.7	P	381.3	P	499.4	P	601.8	P	311.4	P	524.6	P	658	P	341.8	P	336.5	P	360.7	P	342	P	393.1	P	331	P
207643_s_at	2381.9	P	2273	P	2693.9	P	2083.7	P	926.9	P	2719.9	P	1951.7	P	2693.7	P	2487.8	P	1926.4	P	1467.5	P	1662.2	P	1974.5	P	877.5	P	2200.5	P	1306.4	P	1724.2	P	2185.4	P	1124.4	P
208072_s_at	826	P	1442.4	P	267.1	A	504	P	612.8	P	640.8	P	855.6	P	3560.9	P	840.3	P	243.3	A	256.6	A	2409.2	P	765	P	753.8	P	314.6	P	328.3	A	1207.9	P	403.7	P	697.4	P
208091_s_at	2249.3	P	1547.6	P	1582.2	P	2496.6	P	990.5	P	1620.7	P	922.9	P	923.8	P	1515.7	P	802	P	1995	P	1570.5	P	2730.2	P	1915.9	P	4858	P	3206.4	P	959.1	P	2152	P	1598.9	P
208641_s_at	8455.1	P	5229.7	P	4359	P	4047.3	P	7071.1	P	3983.5	P	5309	P	4795.9	P	2719.2	P	3698.1	P	4900	P	5444	P	4278.9	P	5963	P	8758.5	P	5244.8	P	3586.4	P	3887.4	P	5190.3	P
208819_at	943.6	P	894.7	P	1586.3	P	807.3	P	866.7	P	1043.1	P	771.9	P	583.3	P	843.8	P	1337.4	P	1109.7	P	880.3	P	1072.5	P	1073.1	P	1282.7	P	1022.2	P	763.3	P	903.1	P	630.4	P
208864_s_at	3906.6	P	2636.4	P	7519.1	P	1917.5	P	2866.3	P	3313.7	P	2515.5	P	5113.8	P	2578.7	P	4301.6	P	3408.3	P	3259.4	P	3455.9	P	2608.3	P	3811.6	P	3001.2	P	3318.8	P	6453.1	P	2799.9	P
209035_at	1576.1	P	115.8	A	1199.9	P	824.9	P	980.1	P	786.1	P	1076.7	P	1330.4	P	1099.2	P	3508.6	P	650.1	P	438.1	P	459.5	P	1401.8	P	567.5	P	1741.4	P	137	A	3303.2	P	943.1	P
209110_s_at	1195.2	P	1408.2	P	1507.1	P	940.8	P	2093.2	P	1112.6	P	1486.1	P	1154.2	P	1058.5	P	1379.8	P	1151.7	P	1581.1	P	967.1	P	1082.1	P	999.1	P	736.1	P	1608.9	P	1518.3	P	643.7	P
209184_s_at	603.4	P	3558	P	502.3	P	1180.7	P	769.7	P	2910.3	P	960.2	P	401.5	P	3789.8	P	774.6	P	318.7	P	1283.1	P	1021.4	P	1371.8	P	1587.1	P	823.8	P	1067.8	P	3021.6	P	2526.6	P
209295_at	1137.2	P	1404.9	P	457.3	P	742.5	P	481	P	840.1	P	455	P	1319.9	P	1040.6	P	743.4	P	1777.9	P	1394.3	P	1339.3	P	880.7	P	1507.2	P	553.1	P	1165	P	476.5	P	349.3	P
209666_s_at	345.7	P	344.7	P	280.5	P	306.8	P	192.9	P	312.5	P	222	P	381.6	P	252.9	P	197.1	P	257.2	P	291.1	P	347.4	P	517.2	P	214.3	P	309.3	P	233.2	P	265.3	P	371	P
209678_s_at	1601.9	P	1307.9	P	5266.3	P	1189	P	1386.9	P	1270.4	P	1950.2	P	1795.9	P	1464.6	P	2426.4	P	2271.1	P	1685.9	P	1305	P	1056.9	P	1539.8	P	2306.8	P	1219.4	P	3034.6	P	907	P
209885_at	350.3	P	29.9	A	176	A	40	A	221.3	A	206	M	176.9	A	208.7	A	131.6	M	189.2	A	129.8	A	21.9	A	46	A	252.4	P	241	P	36.6	A	209.6	A	382.3	P	9.3	A
210056_at	142.9	P	457	P	100.1	A	170.9	P	244.3	P	518.5	P	486.5	P	308.2	P	433.9	P	99.9	P	266.1	P	377.8	P	254.3	P	960.7	P	216.2	P	96.5	A	292.5	P	443.9	P	197.2	P
210058_at	1552.6	P	1290.4	P	1270.9	P	1840.7	P	654.4	P	838.9	P	738.7	P	1204.1	P	914.9	P	1017.5	P	787.9	P	586.7	P	763	P	1616.3	P	690.5	P	826.3	P	909.2	P	785.8	P	933.9	P
210105_s_at	781.7	P	535.1	P	305	P	1191.9	P	1001.9	P	923.7	P	748.4	P	1094.5	P	1165.3	P	428.4	P	642.4	P	676.9	P	1529.4	P	1048.3	P	1345	P	1668.3	P	609	P	909.2	P	954	P
210288_at	200.8	P	236.7	P	289.7	P	273.8	P	344.8	P	284.6	P	336.7	P	276.8	P	308	P	238	M	236.4	P	288.8	P	349.8	P	193.6	P	226.4	P	287.7	P	305.7	P	385.1	P	303.6	P
210512_s_at	5016.4	P	6197.7	P	1898	P	8262.4	P	1880.4	P	5141.5	P	1817.2	P	4170.5	P	3220.2	P	4459.8	P	4598.1	P	1005.6	P	2305.4	P	3509.9	P	2145.5	P	1104.5	P	1224.4	P	1851.3	P	2738.3	P
210621_s_at	646.5	P	877	P	899.6	P	571.7	P	1236	P	615.2	P	895.9	P	847.4	P	886.4	P	398.5	P	528.7	P	908.1	P	872.2	P	993.7	P	1019.8	P	759.8	P	700.6	P	708.2	P	459.9	P
211171_s_at	83.3	A	159.5	A	111.3	P	179.8	P	162.8	M	139	P	251.4	A	135.7	A	150.2	P	140.1	P	179.1	A	183.1	A	175.5	P	108	A	153.5	A	116.4	P	100.5	A	234.8	P	141.2	P
211302_s_at	196.3	P	217	P	170.7	P	630.6	P	152.2	P	144.7	P	250.7	P	117.9	P	272	P	109.7	P	179.3	P	299.2	P	391	P	288.2	P	223.8	P	319	P	419.4	P	189.9	P	225.7	P
211471_s_at	180.2	P	256	P	261.4	P	217.1	P	337.1	P	273.5	P	376.1	P	301.2	P	207.9	P	126.4	P	268.1	P	333.4	P	178.5	P	192.2	P	257.5	P	201.9	P	330.3	P	194.4	P	258.1	P
211475_s_at	517.6	P	1021.8	P	517.4	P	653.8	P	668.1	P	646.3	P	803.7	P	530.3	P	857.6	P	836.8	P	888.7	P	1079.4	P	2473.7	P	932.2	P	973.9	P	608	P	892.9	P	1626.7	P	839.1	P
211499_s_at	53.8	A	107.9	A	68.6	A	156.9	A	75.6	A	86.9	A	108.3	A	108.8	A	176.3	A	115.4	A	142	A	79.6	A	85.4	A	130.9	A	204.7	A	193.9	A	76.7	A	105.5	A	72.3	A
211992_at	591.7	P	433.8	P	1291.2	P	676.1	P	873.3	P	963	P	1201.8	P	1807.9	P	1316.1	P	3031.8	P	1074.9	P	380.5	P	650.1	P	1016.1	P	847	P	1692.1	P	1953.5	P	1214.3	P	1036.7	P
212070_at	1086.8	P	1512.5	P	2981.9	P	1444.2	P	1416.3	P	2334.5	P	698	P	1161.4	P	1876.9	P	1641	P	2629.7	P	1091.7	P	428	P	1664	P	2284.5	P	1438	P	1111.9	P	1246.9	P	1697.1	P
212099_at	4156.2	P	8238.5	P	1624.7	P	4014.5	P	4256.9	P	7464.1	P	6054	P	3598.5	P	7540.3	P	3544.8	P	3751.7	P	6897.3	P	10065	P	4448.5	P	3522.7	P	2069	P	4386.4	P	7341.3	P	5672.2	P
212104_s_at	465.6	P	323.2	P	326.9	P	332.6	P	464.2	P	531.1	P	188.5	P	599.3	P	563	P	282.7	P	475.6	P	546.3	P	176	P	373	P	687.3	P	1042.1	P	441.6	P	235.9	P	384.3	P
212117_at	740.6	P	981.4	P	915.8	P	758	P	893	P	884.1	P	496.1	P	573.4	P	856.6	P	1335.6	P	624.7	P	742.8	P	692.5	P	607.1	P	652.5	P	787.4	P	514.7	P	693.2	P	595.8	P
212181_s_at	1353.5	P	1296.4	P	1737.2	P	1272.5	P	1060.4	P	835.7	P	677	P	958.8	P	1379.5	P	1755.4	P	851.2	P	948.8	P	1135.6	P	1459.5	P	1925.7	P	1044.5	P	962.7	P	1159.2	P	824.5	P
212255_s_at	1001.6	P	585.5	P	1371	P	556.8	P	486.1	P	842.1	P	708.7	P	741.9	P	562.3	P	1280.4	P	1263.1	P	623.6	P	798.7	P	447.3	P	671.2	P	1198.2	P	1462	P	577.7	P	927.1	P
212273_x_at	10617.2	P	11371.7	P	10029.4	P	7997.9	P	7033.1	P	6368.7	P	7689	P	7361.7	P	10197.1	P	17947.2	P	3910.6	P	8655.9	P	8376.1	P	7148.2	P	9475.4	P	15443.9	P	5932.8	P	7874.9	P	9987.3	P
212422_at	557.7	P	613.7	P	620.8	P	575.2	P	438.2	P	522.5	P	393.9	P	772.1	P	619	P	522	P	356.5	P	419.3	P	272.3	P	738	P	495.5	P	746.2	P	421.4	P	584.5	P	861.9	P
212629_s_at	707.9	P	990.3	P	548.2	P	1205.9	P	649.9	P	1241.9	P	891.8	P	894.6	P	808.3	P	1890.6	P	1471.7	P	375.3	P	905.1	P	1044.5	P	725.9	P	1372.6	P	766.5	P	490.4	P	2169.6	P
212757_s_at	1147	P	721.5	P	1095.9	P	692.9	P	992.9	P	655.1	P	519.9	P	788.7	P	717.4	P	504.7	P	632.8	P	774.3	P	634	P	545.5	P	640.6	P	433.3	P	601.5	P	763.7	P	611.5	P
212873_at	405.3	P	407	P	82.7	A	499.9	P	482.5	P	340.6	P	536.6	P	446.9	P	308.2	M	137.2	A	229.2	A	629.4	P	416.5	P	302.6	P	714.3	P	284.2	A	363.9	P	282	P	390.6	M
213135_at	259.2	P	336.3	P	169.7	P	288.1	P	341	P	233.9	P	319.2	P	507.6	P	159.8	P	358.7	P	255.2	P	685.7	P	500.7	P	337.8	P	632.7	P	595.2	P	428.2	P	222.4	P	128.8	P
213324_at	21.6	A	26.3	A	134.8	A	25.7	A	87.8	A	209.4	A	59.2	A	168	A	329.5	A	428.6	A	766.7	A	30.6	A	24.7	A	350.8	A	378.9	A	133.5	A	200.6	A	174.1	A	191.1	A
213434_at	219.6	P	496.9	P	193.5	M	462	P	319	A	325	P	318	P	198.2	P	471.8	P	166.3	A	201.1	P	472.2	P	510.5	P	358.6	P	420.8	P	407.5	P	165	A	312.1	P	333	P
213798_s_at	3612.9	P	1926.9	P	7302.3	P	3310	P	4136.6	P	3885.7	P	3389.5	P	4797.5	P	3502.8	P	3079.2	P	5482.6	P	3884.8	P	3772.5	P	8016.7	P	4181.8	P	5122.3	P	4308.6	P	2422.1	P	3062.1	P
214724_at	216.9	A	327.5	P	90.5	A	250.5	M	370.3	P	370.7	P	302.2	A	224	A	325.1	A	101.9	A	237.7	P	277.6	A	142	A	299.8	P	282	P	246.7	A	306.4	A	198.5	P	249.7	P
214875_x_at	3972.1	P	1006.8	P	1211.9	P	1096.1	P	2824.7	P	2025.2	P	5408.8	P	2119.9	P	1176.6	P	1616.5	P	682.3	P	2383.7	P	1277	P	1610.4	P	1545.3	P	1131.6	P	4886.2	P	3211	P	2096.8	P
215177_s_at	205.5	P	401.8	P	448	P	470.9	P	445.5	P	208.9	P	388	P	119.7	A	327.1	P	346.7	P	1567.6	P	438.7	P	613.2	P	584.2	P	2172.4	P	642.9	P	296.7	P	406	P	377	P
217496_s_at	350.8	P	754	P	637.2	P	596.4	P	288.7	P	422	P	341.8	P	339.6	P	581	P	372.2	P	261.5	P	457.8	P	536.2	P	649.5	P	332.2	P	393.1	P	385	P	855.8	P	802.9	P
217763_s_at	694.9	P	775.4	P	392.4	P	1161.3	P	756.8	P	545.1	P	608.7	P	948.2	P	937.6	P	290.6	P	501.3	P	1633.9	P	843.7	P	489.8	P	1956.7	P	1120.8	P	934.1	P	764.8	P	1069.1	P
217792_at	1067.6	P	1389.6	P	1060.7	P	1364.8	P	1189.7	P	1229.8	P	1294.4	P	668.7	P	857.3	P	1050.5	P	960.6	P	1609.6	P	967.9	P	974	P	897	P	1164.9	P	1347.6	P	1680.4	P	798.1	P
217839_at	4238.6	P	2331.6	P	5498.7	P	1620.9	P	2893.4	P	1963.5	P	2096.5	P	3345.9	P	3002	P	3912	P	3089.5	P	1665.1	P	2066.4	P	1531.2	P	3232.4	P	1995.8	P	2034.2	P	1726.6	P	2322.7	P
217976_s_at	360.1	P	515.3	P	331.9	P	246.8	P	166.4	P	235.3	P	251.6	P	308.5	P	259.3	P	351.9	P	280.1	P	365.6	P	382.6	P	348.8	P	240	P	412.5	P	355.1	P	658.6	P	294.1	P
218150_at	2161.7	P	1726.3	P	2037	P	1844.6	P	1784.3	P	1938.5	P	1509.7	P	1728.1	P	2299.9	P	2179	P	1212.9	P	1435.6	P	1885.9	P	2620.7	P	1619.9	P	1686.1	P	1478.4	P	2287.2	P	2382.1	P
218186_at	3616	P	2279.2	P	2887.8	P	1465.6	P	2453	P	1992.8	P	1552.3	P	1711.3	P	2328.8	P	2557.6	P	2553.8	P	1522.6	P	2966.8	P	3854.9	P	2417.6	P	981.2	P	3698.4	P	2899.9	P	1312.2	P
218329_at	442.6	P	352.7	P	355	P	431.7	M	282.3	A	463.8	P	325.4	A	391.3	P	540	P	246.7	P	423	P	276.1	A	434.5	P	308.2	P	321.4	P	292.3	P	227.4	P	546.5	P	593.5	P
218360_at	699.7	P	874.3	P	1037	P	730	P	374.7	P	486.1	P	453.4	P	1208.3	P	700.4	P	935.4	P	559.5	P	415.6	P	730.4	P	971.1	P	616.1	P	973.7	P	365.8	P	593.2	P	657.7	P
218589_at	430.4	P	469.9	P	403	P	1092.1	P	393.1	P	375.9	P	464.3	P	356.7	P	168.9	P	169.6	P	1971.5	P	622.5	P	681.2	P	736.5	P	873.3	P	570.3	P	283.9	P	380	P	209.5	P
218856_at	7361.2	P	3726.9	P	6625.6	P	2650.3	P	726.7	A	1262.5	P	1237	P	1782	P	2678.2	P	2547.7	P	2655.7	P	1235.6	P	4858.1	P	1738	P	3188.6	P	822.9	P	1966.2	P	920.8	P	1831.6	P
218913_s_at	239.1	A	148	A	253.9	A	263	A	261.3	A	195.5	A	158.6	A	228.4	A	170	A	160.7	A	251.3	A	124.6	A	235	A	201.5	A	277.6	A	205.2	P	215.8	A	201.6	A	95.5	A
218931_at	418.2	P	599	P	442.8	P	626.1	P	975.3	P	885.4	P	925.5	P	723.4	P	725.1	P	454.9	P	485	P	960.1	P	377.3	P	561.8	P	544.9	P	154.9	A	676.6	P	416	P	474.3	P
218995_s_at	558.3	M	215.6	A	1135	P	169.3	A	323.8	A	297.4	A	260.2	A	332.8	A	96.3	A	650	P	489.6	M	240.1	A	271.7	A	130.6	A	496.6	M	431.3	A	255.4	A	509.4	P	110.4	A
219020_at	490.9	P	498.9	P	585.4	P	620	P	955.8	P	1240.4	P	779.1	P	695.7	P	1345.7	P	736.5	P	493.6	A	727.2	P	598	P	911.4	P	448.4	P	483.3	P	485.5	P	714.5	P	721.4	P
219032_x_at	2212.4	P	1999.2	P	2551.7	P	1540.3	P	313	P	2884.4	P	794.8	P	377.4	P	489.4	P	1327.9	P	582.7	P	1177.6	P	1382.5	P	1277.7	P	1097.7	P	710.8	P	496.2	P	3975.2	P	1428.5	P
219290_x_at	555.2	P	423	P	378.5	P	626.1	P	428.3	P	385.5	P	444.5	P	741.2	P	343.3	P	344.9	P	705.7	P	335.7	P	608.6	P	212	P	603.3	P	503.7	P	194	P	399	P	238.5	P
219327_s_at	286.1	A	662.5	P	385.1	P	687.2	P	756.7	P	480.2	P	428.2	A	464.8	P	1138.4	P	315.7	P	260.3	A	781.3	P	819.7	P	575.7	P	423	P	165.1	A	384.6	M	335.6	M	185.3	A
219357_at	817.6	P	700.3	A	474.5	M	575.8	P	703.4	P	517.7	A	744.9	M	643.8	P	526.1	M	507.6	P	725.9	P	930.5	P	785	P	654.4	P	1195	P	746	P	430.1	A	509.9	P	725.6	P
219537_x_at	157.4	P	168.9	P	96.2	A	100.3	A	67.8	A	298.8	P	36.2	A	42.3	A	485.8	P	44.1	A	16.6	A	135.3	A	77.2	A	222.4	P	78	A	106.3	A	76.1	A	10.3	A	881.9	P
219646_at	155.6	P	210.3	P	396.5	P	285.9	P	206.5	A	220.9	P	141.6	A	263.8	P	245.1	P	224.1	P	129	A	162.6	A	166.6	M	95.1	M	173.6	P	256.4	P	98.3	A	93.3	A	184.5	P
219855_at	30.3	A	45.9	A	17.9	A	30	A	47.9	A	28.8	A	59.9	A	71	A	27.6	A	365.2	A	43.3	A	41.7	A	29.9	A	22.3	A	110.2	A	405.9	P	124.7	A	33.3	A	33.6	A
219933_at	622.1	P	645.5	P	1066.7	P	968.9	P	625.5	P	554.1	P	552.3	P	667.9	P	713.3	P	479.6	P	784.1	P	616.3	P	807.6	P	966.6	P	651.1	P	936	P	466	P	656.8	P	685.6	P
219936_s_at	1616.7	P	35.3	A	457.3	P	56.9	A	107.9	A	40.2	A	61.5	A	235.9	P	68.4	A	48.2	A	160.8	P	49.6	A	74.5	A	25.2	A	745.5	P	88.2	A	27.6	A	318.5	P	27	A
221235_s_at	309.1	P	518.8	P	438.7	P	388.7	P	431.6	P	487.4	P	300	P	397.5	P	546	P	384	P	367.4	P	436.8	P	398.1	P	418.5	P	346.3	P	398.3	P	300.6	P	506.3	P	475.6	P
221610_s_at	387.1	P	451.7	P	292.1	P	220.8	P	574.6	P	274.5	P	549.5	P	588	P	404.3	P	566.3	P	677	P	481.8	P	256	P	578.2	P	371.3	P	280.4	P	450	P	320.7	P	222	P
221819_at	362.9	P	481.3	P	515.4	P	339.3	P	728.1	P	951.6	P	607	P	598.1	P	722.9	P	524.5	P	672.2	P	341.6	P	513.1	P	559.9	P	486.5	P	298.7	P	355.2	P	689.6	P	564.8	P
